# Supplementary material for: The molecular determinants of a universal prion acceptor
Source: PLoS Pathog. 2024 Sep 10;20(9):e1012538. doi: 10.1371/journal.ppat.1012538 (PMC11414987; doi:10.1371/journal.ppat.1012538)
Supplement: S1 File — (XLSX) [file ppat.1012538.s007.xlsx]

## Sheet: Fig7B
Wavelength (nm)	rMoPrP	rHaPrP	rBVPrP	rElkPrP	rOvPrP
250	-0.1533	-0.1354	-0.09198	0.088134	0.043217
249.9	-0.14814	-0.14233	-0.08266	0.096507	0.048326
249.8	-0.14472	-0.12891	-0.06222	0.110123	0.060336
249.7	-0.13147	-0.11563	-0.04133	0.123677	0.074365
249.6	-0.11271	-0.09647	-0.03368	0.127986	0.078842
249.5	-0.08729	-0.08485	-0.02948	0.125784	0.080357
249.4	-0.05413	-0.07828	-0.02324	0.132984	0.085198
249.3	-0.03377	-0.07728	-0.02221	0.138309	0.087033
249.2	-0.00429	-0.06317	-0.02123	0.138305	0.083111
249.1	-0.00335	-0.06987	-0.04089	0.119548	0.06537
249	-0.01706	-0.08972	-0.06507	0.098077	0.040111
248.9	-0.01683	-0.09312	-0.08804	0.08166	0.01304
248.8	-0.02335	-0.09136	-0.10204	0.070498	-0.0062
248.7	-0.04643	-0.10448	-0.1178	0.052774	-0.02458
248.6	-0.04439	-0.11146	-0.12359	0.04232	-0.03379
248.5	-0.05598	-0.11634	-0.12825	0.028389	-0.03798
248.4	-0.07985	-0.13156	-0.13261	0.016225	-0.04174
248.3	-0.10763	-0.14553	-0.14285	-0.00074	-0.05203
248.2	-0.11912	-0.16176	-0.15157	-0.01552	-0.06126
248.1	-0.10686	-0.16114	-0.15907	-0.0271	-0.06766
248	-0.1091	-0.17488	-0.17741	-0.04094	-0.08158
247.9	-0.11826	-0.17543	-0.19905	-0.05759	-0.09498
247.8	-0.11754	-0.18738	-0.22275	-0.07506	-0.11085
247.7	-0.12656	-0.21848	-0.25192	-0.09115	-0.13138
247.6	-0.13788	-0.2546	-0.27648	-0.10616	-0.14981
247.5	-0.12073	-0.27605	-0.28954	-0.11389	-0.16122
247.4	-0.1045	-0.29615	-0.30571	-0.1241	-0.1781
247.3	-0.10049	-0.31683	-0.32169	-0.13622	-0.19787
247.2	-0.09951	-0.34281	-0.33285	-0.15127	-0.21745
247.1	-0.08932	-0.35633	-0.34003	-0.16299	-0.23329
247	-0.07808	-0.36153	-0.35116	-0.16825	-0.24239
246.9	-0.06378	-0.3573	-0.34921	-0.16479	-0.24388
246.8	-0.0588	-0.35474	-0.33514	-0.1548	-0.2402
246.7	-0.06928	-0.36015	-0.34171	-0.16389	-0.25217
246.6	-0.07964	-0.36784	-0.35623	-0.17773	-0.25921
246.5	-0.08351	-0.37891	-0.37445	-0.19238	-0.27177
246.4	-0.09445	-0.38724	-0.38748	-0.20333	-0.28274
246.3	-0.11336	-0.39614	-0.39497	-0.20938	-0.2884
246.2	-0.13463	-0.40225	-0.4095	-0.21435	-0.29792
246.1	-0.17292	-0.41307	-0.42989	-0.23237	-0.31136
246	-0.2196	-0.4187	-0.44115	-0.24782	-0.33023
245.9	-0.24157	-0.41668	-0.43452	-0.24792	-0.3388
245.8	-0.243	-0.40525	-0.4146	-0.23765	-0.33476
245.7	-0.24228	-0.39827	-0.40801	-0.23888	-0.3375
245.6	-0.26905	-0.41511	-0.42918	-0.252	-0.36054
245.5	-0.32479	-0.4238	-0.44507	-0.26176	-0.3762
245.4	-0.35426	-0.41483	-0.45108	-0.25903	-0.38083
245.3	-0.37697	-0.41901	-0.4659	-0.26603	-0.38904
245.2	-0.3851	-0.41822	-0.46286	-0.26041	-0.3851
245.1	-0.3981	-0.40834	-0.45508	-0.26065	-0.38813
245	-0.40967	-0.42675	-0.46856	-0.27657	-0.40742
244.9	-0.43014	-0.45089	-0.49271	-0.29756	-0.43155
244.8	-0.46736	-0.46014	-0.49816	-0.30145	-0.43933
244.7	-0.50086	-0.45483	-0.49718	-0.29457	-0.43688
244.6	-0.50707	-0.45094	-0.51212	-0.29763	-0.44842
244.5	-0.51761	-0.46532	-0.52887	-0.31469	-0.46955
244.4	-0.52847	-0.48034	-0.55292	-0.34021	-0.49403
244.3	-0.53801	-0.48565	-0.56287	-0.35951	-0.50863
244.2	-0.53596	-0.49155	-0.56319	-0.37423	-0.51723
244.1	-0.52916	-0.50313	-0.56721	-0.38943	-0.52507
244	-0.49878	-0.50576	-0.55489	-0.39364	-0.51471
243.9	-0.46246	-0.50501	-0.53955	-0.38836	-0.50046
243.8	-0.44228	-0.49398	-0.52237	-0.39217	-0.49102
243.7	-0.42851	-0.47497	-0.50103	-0.39199	-0.48286
243.6	-0.43039	-0.45625	-0.48105	-0.38411	-0.47097
243.5	-0.43568	-0.4447	-0.47347	-0.38359	-0.46724
243.4	-0.43841	-0.44179	-0.47256	-0.38806	-0.47383
243.3	-0.44609	-0.41977	-0.45503	-0.37851	-0.46623
243.2	-0.4854	-0.40344	-0.44995	-0.3858	-0.47087
243.1	-0.52705	-0.40902	-0.4746	-0.41444	-0.49535
243	-0.54692	-0.42464	-0.50331	-0.44156	-0.52221
242.9	-0.5577	-0.45371	-0.53461	-0.47072	-0.55507
242.8	-0.55714	-0.47562	-0.54883	-0.48653	-0.56814
242.7	-0.55598	-0.48788	-0.54631	-0.48549	-0.56611
242.6	-0.57835	-0.49343	-0.54795	-0.49227	-0.56887
242.5	-0.60683	-0.50461	-0.55655	-0.51484	-0.57575
242.4	-0.65338	-0.5197	-0.5712	-0.5379	-0.58819
242.3	-0.69216	-0.53091	-0.57925	-0.54845	-0.60276
242.2	-0.69511	-0.52916	-0.5806	-0.55436	-0.60723
242.1	-0.72057	-0.55072	-0.59102	-0.56932	-0.6174
242	-0.7237	-0.56149	-0.58994	-0.57181	-0.61094
241.9	-0.72088	-0.58715	-0.60362	-0.58757	-0.62564
241.8	-0.71698	-0.60037	-0.62051	-0.60795	-0.64133
241.7	-0.71393	-0.60818	-0.63674	-0.62746	-0.65343
241.6	-0.69919	-0.6186	-0.648	-0.64246	-0.67004
241.5	-0.66175	-0.61997	-0.66153	-0.65378	-0.68687
241.4	-0.6436	-0.62852	-0.6842	-0.67312	-0.71276
241.3	-0.66178	-0.64992	-0.71435	-0.70605	-0.74245
241.2	-0.67471	-0.65937	-0.73051	-0.728	-0.76013
241.1	-0.6859	-0.66473	-0.7417	-0.74042	-0.77273
241	-0.71335	-0.67375	-0.74544	-0.75098	-0.77288
240.9	-0.74266	-0.68102	-0.74379	-0.75964	-0.77764
240.8	-0.78478	-0.67872	-0.74414	-0.7681	-0.78467
240.7	-0.84491	-0.67251	-0.74938	-0.78041	-0.79613
240.6	-0.91177	-0.67965	-0.75285	-0.80182	-0.81238
240.5	-0.97377	-0.70634	-0.76977	-0.83311	-0.83
240.4	-0.99093	-0.72547	-0.78115	-0.8492	-0.83867
240.3	-1.0308	-0.75511	-0.80389	-0.8735	-0.86523
240.2	-1.08114	-0.78674	-0.83159	-0.91033	-0.90136
240.1	-1.13312	-0.81398	-0.85015	-0.93886	-0.93142
240	-1.17563	-0.85485	-0.89481	-0.98779	-0.98163
239.9	-1.20574	-0.88704	-0.9244	-1.01955	-1.01099
239.8	-1.21778	-0.89231	-0.92731	-1.02616	-1.02486
239.7	-1.25305	-0.88966	-0.92241	-1.02569	-1.02972
239.6	-1.29929	-0.89554	-0.92635	-1.03235	-1.03772
239.5	-1.34173	-0.92101	-0.94469	-1.05624	-1.06622
239.4	-1.38568	-0.96384	-0.97873	-1.08997	-1.10314
239.3	-1.41886	-0.9926	-1.00903	-1.11271	-1.12814
239.2	-1.45195	-1.03491	-1.05314	-1.14822	-1.16163
239.1	-1.48615	-1.08298	-1.10868	-1.19658	-1.19896
239	-1.55134	-1.12855	-1.1748	-1.25105	-1.25008
238.9	-1.60556	-1.15849	-1.22015	-1.29092	-1.29067
238.8	-1.64031	-1.1786	-1.24951	-1.31966	-1.31716
238.7	-1.65218	-1.21671	-1.27733	-1.34596	-1.34363
238.6	-1.65881	-1.27508	-1.31182	-1.38146	-1.3736
238.5	-1.69437	-1.33731	-1.34748	-1.42405	-1.41831
238.4	-1.72845	-1.37732	-1.39415	-1.47839	-1.47461
238.3	-1.76243	-1.40963	-1.44182	-1.52114	-1.52185
238.2	-1.80038	-1.41209	-1.47905	-1.55048	-1.54907
238.1	-1.84935	-1.41645	-1.50942	-1.5827	-1.57697
238	-1.8583	-1.43184	-1.54258	-1.60787	-1.60125
237.9	-1.8656	-1.48679	-1.58828	-1.64411	-1.64722
237.8	-1.90582	-1.5257	-1.61714	-1.66816	-1.67645
237.7	-1.97259	-1.56676	-1.65648	-1.69628	-1.71624
237.6	-2.03894	-1.61046	-1.70535	-1.73792	-1.77059
237.5	-2.06637	-1.65084	-1.73495	-1.7655	-1.80755
237.4	-2.12256	-1.68424	-1.77519	-1.79788	-1.84957
237.3	-2.20289	-1.72476	-1.82368	-1.84428	-1.90545
237.2	-2.27387	-1.77457	-1.8762	-1.89345	-1.96924
237.1	-2.36311	-1.83018	-1.93975	-1.95952	-2.03914
237	-2.42864	-1.89247	-2.00951	-2.0312	-2.10966
236.9	-2.46813	-1.96086	-2.07486	-2.08267	-2.16355
236.8	-2.55919	-2.04774	-2.1563	-2.15245	-2.23177
236.7	-2.61834	-2.12241	-2.21504	-2.21564	-2.28812
236.6	-2.64523	-2.19076	-2.27388	-2.27763	-2.34294
236.5	-2.67711	-2.27037	-2.35071	-2.34284	-2.4103
236.4	-2.72883	-2.36049	-2.43189	-2.40725	-2.48108
236.3	-2.78441	-2.44365	-2.50033	-2.46244	-2.54422
236.2	-2.85519	-2.53122	-2.57895	-2.54129	-2.61726
236.1	-2.94463	-2.59534	-2.65412	-2.61748	-2.68499
236	-3.04044	-2.64088	-2.72473	-2.68055	-2.752
235.9	-3.14263	-2.69098	-2.79286	-2.74518	-2.8188
235.8	-3.25116	-2.75966	-2.87999	-2.82225	-2.90006
235.7	-3.35155	-2.82669	-2.96042	-2.89098	-2.97961
235.6	-3.41833	-2.8923	-3.02645	-2.95385	-3.05654
235.5	-3.4687	-2.96462	-3.08354	-3.01492	-3.13148
235.4	-3.5159	-3.03024	-3.13831	-3.06624	-3.19981
235.3	-3.57891	-3.08437	-3.18307	-3.11296	-3.26262
235.2	-3.66022	-3.13837	-3.24239	-3.17351	-3.33616
235.1	-3.7401	-3.17859	-3.29267	-3.22462	-3.39107
235	-3.8312	-3.21237	-3.34337	-3.27782	-3.44688
234.9	-3.92278	-3.26557	-3.38932	-3.33266	-3.50934
234.8	-4.03411	-3.32312	-3.46604	-3.40335	-3.58716
234.7	-4.14295	-3.38767	-3.54298	-3.47022	-3.66156
234.6	-4.21889	-3.44669	-3.59857	-3.53468	-3.72571
234.5	-4.2894	-3.51361	-3.64394	-3.5804	-3.76671
234.4	-4.31828	-3.58058	-3.68778	-3.62697	-3.80322
234.3	-4.37051	-3.66646	-3.74692	-3.68879	-3.84835
234.2	-4.41962	-3.76138	-3.82706	-3.7599	-3.91724
234.1	-4.53274	-3.84512	-3.91995	-3.83561	-4.00087
234	-4.64202	-3.94079	-4.01975	-3.93201	-4.09761
233.9	-4.74409	-4.03091	-4.11295	-4.02911	-4.19665
233.8	-4.84704	-4.12828	-4.20732	-4.12763	-4.30143
233.7	-4.91838	-4.20915	-4.28485	-4.20501	-4.38822
233.6	-5.0129	-4.28569	-4.36383	-4.28478	-4.47538
233.5	-5.10693	-4.37509	-4.44431	-4.35454	-4.56063
233.4	-5.16885	-4.46422	-4.51026	-4.4082	-4.62191
233.3	-5.21965	-4.51411	-4.55929	-4.44206	-4.65846
233.2	-5.29186	-4.5674	-4.60864	-4.48868	-4.70062
233.1	-5.36508	-4.6297	-4.68101	-4.5662	-4.77456
233	-5.46622	-4.71409	-4.78449	-4.66403	-4.87442
232.9	-5.57128	-4.79568	-4.89696	-4.76353	-4.96988
232.8	-5.62191	-4.87275	-5.00581	-4.85529	-5.06993
232.7	-5.64571	-4.92314	-5.08238	-4.92165	-5.13998
232.6	-5.64817	-4.96147	-5.14338	-4.96921	-5.18941
232.5	-5.68407	-5.01125	-5.2125	-5.03336	-5.25177
232.4	-5.76313	-5.08618	-5.29432	-5.11335	-5.34154
232.3	-5.80876	-5.16338	-5.37234	-5.19549	-5.43696
232.2	-5.86624	-5.25292	-5.45755	-5.28752	-5.54398
232.1	-5.9525	-5.35375	-5.56906	-5.38122	-5.65246
232	-6.07619	-5.46426	-5.68384	-5.48243	-5.75745
231.9	-6.19762	-5.54759	-5.78583	-5.57461	-5.85694
231.8	-6.32272	-5.61024	-5.87793	-5.66015	-5.94439
231.7	-6.43787	-5.68931	-5.9783	-5.7526	-6.04206
231.6	-6.51721	-5.78579	-6.05982	-5.8348	-6.12369
231.5	-6.59856	-5.89545	-6.14968	-5.92138	-6.22027
231.4	-6.73137	-6.01561	-6.25165	-6.02976	-6.33829
231.3	-6.85307	-6.12549	-6.35682	-6.12674	-6.44453
231.2	-6.98462	-6.2065	-6.45242	-6.21507	-6.53945
231.1	-7.10653	-6.26798	-6.53158	-6.29102	-6.61873
231	-7.2452	-6.33714	-6.61433	-6.37535	-6.70245
230.9	-7.3848	-6.44051	-6.71575	-6.47571	-6.80401
230.8	-7.47876	-6.53873	-6.80586	-6.5571	-6.88966
230.7	-7.59945	-6.63591	-6.90265	-6.65229	-6.98904
230.6	-7.7063	-6.72928	-7.00117	-6.7456	-7.09452
230.5	-7.77164	-6.79642	-7.08393	-6.8269	-7.18418
230.4	-7.84495	-6.84793	-7.16999	-6.88931	-7.24963
230.3	-7.92035	-6.91087	-7.25551	-6.94737	-7.3086
230.2	-8.02428	-6.97135	-7.33726	-6.99665	-7.35504
230.1	-8.15094	-7.04466	-7.41712	-7.05809	-7.40791
230	-8.26947	-7.10911	-7.48079	-7.11345	-7.46781
229.9	-8.39925	-7.19656	-7.56689	-7.17973	-7.54564
229.8	-8.57939	-7.33201	-7.69039	-7.27407	-7.66092
229.7	-8.75986	-7.46463	-7.81007	-7.3875	-7.787
229.6	-8.92021	-7.56873	-7.90208	-7.48837	-7.89536
229.5	-9.05321	-7.62739	-7.98607	-7.57493	-7.97467
229.4	-9.16355	-7.68194	-8.04585	-7.63095	-8.03202
229.3	-9.26981	-7.76496	-8.12085	-7.69998	-8.10675
229.2	-9.38786	-7.88856	-8.221	-7.78771	-8.20677
229.1	-9.48169	-7.99008	-8.32294	-7.87372	-8.29991
229	-9.6018	-8.06421	-8.40523	-7.94439	-8.37503
228.9	-9.73175	-8.15994	-8.50084	-8.03746	-8.4694
228.8	-9.84184	-8.25189	-8.61321	-8.12969	-8.57963
228.7	-9.97588	-8.35698	-8.75188	-8.22277	-8.68331
228.6	-10.1043	-8.44151	-8.86257	-8.30442	-8.76512
228.5	-10.1759	-8.53099	-8.97266	-8.3935	-8.85338
228.4	-10.2612	-8.62475	-9.08528	-8.4918	-8.94116
228.3	-10.3499	-8.72962	-9.19195	-8.57498	-9.04572
228.2	-10.4508	-8.8405	-9.28907	-8.656	-9.15536
228.1	-10.5533	-8.9271	-9.3847	-8.73615	-9.2591
228	-10.6751	-9.0107	-9.49396	-8.82026	-9.36466
227.9	-10.7733	-9.09537	-9.59517	-8.90162	-9.45291
227.8	-10.8637	-9.16026	-9.69109	-8.97663	-9.5338
227.7	-10.945	-9.22303	-9.79031	-9.04181	-9.62017
227.6	-11.0816	-9.31343	-9.90048	-9.11948	-9.73595
227.5	-11.2038	-9.3762	-9.99062	-9.19264	-9.82487
227.4	-11.3225	-9.42286	-10.0671	-9.26389	-9.89864
227.3	-11.3931	-9.46768	-10.127	-9.32941	-9.96857
227.2	-11.4259	-9.49808	-10.1911	-9.38722	-10.0294
227.1	-11.4719	-9.5486	-10.2608	-9.4559	-10.0914
227	-11.5259	-9.62029	-10.3555	-9.53455	-10.166
226.9	-11.6019	-9.69466	-10.4536	-9.6075	-10.2464
226.8	-11.6698	-9.76117	-10.5527	-9.6767	-10.3485
226.7	-11.7412	-9.81698	-10.6501	-9.75968	-10.4463
226.6	-11.8019	-9.8628	-10.7264	-9.82963	-10.5167
226.5	-11.8692	-9.93365	-10.8148	-9.90407	-10.6134
226.4	-11.9169	-10.018	-10.9103	-9.98093	-10.7094
226.3	-11.9881	-10.074	-10.9785	-10.0347	-10.7891
226.2	-12.0339	-10.115	-11.0366	-10.0871	-10.8641
226.1	-12.1145	-10.1785	-11.115	-10.1517	-10.9561
226	-12.1823	-10.2549	-11.1997	-10.2306	-11.0657
225.9	-12.2968	-10.3534	-11.3033	-10.309	-11.1805
225.8	-12.4532	-10.4532	-11.4163	-10.4025	-11.3035
225.7	-12.5891	-10.5664	-11.5302	-10.5085	-11.4418
225.6	-12.6814	-10.6499	-11.6425	-10.5901	-11.5521
225.5	-12.7885	-10.7266	-11.7478	-10.6504	-11.6262
225.4	-12.9121	-10.7997	-11.8311	-10.6963	-11.6727
225.3	-13.0153	-10.8635	-11.8874	-10.7358	-11.7102
225.2	-13.1293	-10.9483	-11.9525	-10.7923	-11.779
225.1	-13.2001	-11.0522	-12.037	-10.8628	-11.8545
225	-13.3154	-11.1631	-12.135	-10.9521	-11.9477
224.9	-13.4317	-11.237	-12.226	-11.0369	-12.0287
224.8	-13.5892	-11.3007	-12.342	-11.1309	-12.1248
224.7	-13.7697	-11.3867	-12.4618	-11.2289	-12.2153
224.6	-13.8974	-11.4779	-12.5678	-11.3112	-12.2869
224.5	-13.9307	-11.5525	-12.6469	-11.3807	-12.337
224.4	-13.9686	-11.6197	-12.7355	-11.4688	-12.4193
224.3	-13.9991	-11.6999	-12.8464	-11.5588	-12.5159
224.2	-14.0539	-11.7759	-12.9561	-11.6619	-12.6151
224.1	-14.0764	-11.7967	-13.0304	-11.7428	-12.6755
224	-14.1709	-11.8163	-13.0893	-11.8098	-12.7224
223.9	-14.2435	-11.853	-13.1446	-11.855	-12.7718
223.8	-14.3621	-11.8952	-13.2194	-11.9074	-12.8231
223.7	-14.4736	-11.9201	-13.2761	-11.9639	-12.8594
223.6	-14.6054	-11.9701	-13.3287	-12.0234	-12.9055
223.5	-14.7495	-12.0187	-13.3889	-12.0966	-12.9653
223.4	-14.8829	-12.0658	-13.4524	-12.1692	-13.045
223.3	-14.9542	-12.0919	-13.5227	-12.2413	-13.1397
223.2	-14.9744	-12.1151	-13.5955	-12.298	-13.2248
223.1	-14.9511	-12.1244	-13.6348	-12.3532	-13.2996
223	-14.9729	-12.1065	-13.6547	-12.391	-13.3575
222.9	-15.0325	-12.1054	-13.6775	-12.422	-13.3998
222.8	-15.0701	-12.1604	-13.7508	-12.4795	-13.4703
222.7	-15.1289	-12.2648	-13.8432	-12.5388	-13.563
222.6	-15.1886	-12.3645	-13.9529	-12.633	-13.6952
222.5	-15.2009	-12.3865	-14.0233	-12.6743	-13.7484
222.4	-15.2378	-12.3936	-14.0591	-12.7101	-13.7647
222.3	-15.3278	-12.405	-14.0794	-12.7503	-13.7942
222.2	-15.3649	-12.448	-14.1304	-12.8162	-13.8553
222.1	-15.4261	-12.4938	-14.1755	-12.8722	-13.9049
222	-15.5128	-12.5508	-14.2082	-12.9118	-13.9286
221.9	-15.5662	-12.5839	-14.2125	-12.9384	-13.9296
221.8	-15.6293	-12.6276	-14.2267	-12.9789	-13.959
221.7	-15.7065	-12.6647	-14.2547	-13.0086	-13.9856
221.6	-15.7598	-12.6971	-14.257	-13.0184	-14.004
221.5	-15.7689	-12.6875	-14.2735	-13.0393	-14.0119
221.4	-15.7843	-12.6904	-14.3163	-13.081	-14.0314
221.3	-15.8241	-12.7115	-14.3687	-13.1325	-14.0721
221.2	-15.7766	-12.7298	-14.3896	-13.1585	-14.0864
221.1	-15.7592	-12.7169	-14.4119	-13.176	-14.1005
221	-15.7846	-12.7431	-14.4492	-13.2077	-14.1221
220.9	-15.8791	-12.7767	-14.4836	-13.2416	-14.154
220.8	-15.9749	-12.815	-14.5266	-13.3052	-14.1881
220.7	-16.0437	-12.8441	-14.5614	-13.3621	-14.2335
220.6	-16.1057	-12.8765	-14.5973	-13.3973	-14.2947
220.5	-16.1882	-12.9222	-14.6525	-13.4428	-14.3504
220.4	-16.2907	-13.012	-14.7176	-13.5073	-14.3981
220.3	-16.3643	-13.0819	-14.7492	-13.5315	-14.4266
220.2	-16.4444	-13.1	-14.7679	-13.5399	-14.434
220.1	-16.4824	-13.1004	-14.76	-13.5392	-14.421
220	-16.5133	-13.124	-14.7434	-13.5408	-14.3973
219.9	-16.5604	-13.1552	-14.7347	-13.5649	-14.3881
219.8	-16.6156	-13.2089	-14.7694	-13.6204	-14.4207
219.7	-16.6616	-13.2555	-14.8295	-13.6935	-14.4847
219.6	-16.6735	-13.2821	-14.8816	-13.7693	-14.5423
219.5	-16.6842	-13.2992	-14.9435	-13.8334	-14.5873
219.4	-16.7417	-13.328	-14.9909	-13.8715	-14.6155
219.3	-16.7602	-13.3865	-15.0355	-13.9231	-14.6539
219.2	-16.7913	-13.442	-15.0438	-13.969	-14.6658
219.1	-16.8183	-13.4726	-15.0402	-13.9911	-14.6597
219	-16.8417	-13.5158	-15.0508	-14.0122	-14.6804
218.9	-16.8545	-13.5369	-15.049	-14.0318	-14.668
218.8	-16.8604	-13.5728	-15.0373	-14.0492	-14.6524
218.7	-16.8285	-13.5625	-15.0106	-14.0587	-14.6473
218.6	-16.7667	-13.5541	-15.0046	-14.1088	-14.6963
218.5	-16.7508	-13.5587	-15.0004	-14.1569	-14.7442
218.4	-16.7684	-13.5628	-15.0117	-14.189	-14.77
218.3	-16.7678	-13.5381	-14.9902	-14.1897	-14.7825
218.2	-16.7356	-13.5119	-14.9562	-14.1673	-14.7741
218.1	-16.6534	-13.5071	-14.9401	-14.149	-14.7759
218	-16.5281	-13.5151	-14.8933	-14.1096	-14.7516
217.9	-16.4332	-13.5087	-14.8387	-14.0801	-14.7408
217.8	-16.3514	-13.5061	-14.7838	-14.0461	-14.7354
217.7	-16.3625	-13.5069	-14.7589	-14.0289	-14.7397
217.6	-16.4699	-13.5598	-14.7824	-14.0412	-14.7575
217.5	-16.5665	-13.6009	-14.7778	-14.0584	-14.7601
217.4	-16.6123	-13.6172	-14.772	-14.0634	-14.756
217.3	-16.6652	-13.6629	-14.7854	-14.0548	-14.7798
217.2	-16.5875	-13.6917	-14.8099	-14.0543	-14.8015
217.1	-16.5147	-13.6897	-14.8233	-14.0565	-14.7939
217	-16.4776	-13.7191	-14.8258	-14.0831	-14.7931
216.9	-16.4219	-13.766	-14.8348	-14.0989	-14.7981
216.8	-16.4163	-13.8471	-14.8757	-14.1435	-14.8156
216.7	-16.4091	-13.8788	-14.8769	-14.1561	-14.8048
216.6	-16.3963	-13.9271	-14.8721	-14.175	-14.7965
216.5	-16.3745	-13.9993	-14.8644	-14.1912	-14.7806
216.4	-16.4158	-14.0659	-14.8463	-14.1951	-14.7571
216.3	-16.4624	-14.1556	-14.8656	-14.2086	-14.7613
216.2	-16.4184	-14.2319	-14.8849	-14.242	-14.7679
216.1	-16.3466	-14.2903	-14.8925	-14.2655	-14.7808
216	-16.2805	-14.3115	-14.8784	-14.2699	-14.7614
215.9	-16.2888	-14.2979	-14.8612	-14.2909	-14.7712
215.8	-16.3633	-14.315	-14.873	-14.307	-14.7829
215.7	-16.4631	-14.4129	-14.8941	-14.3296	-14.8394
215.6	-16.5566	-14.5259	-14.9502	-14.3812	-14.9135
215.5	-16.5558	-14.6148	-15.012	-14.4104	-14.9613
215.4	-16.5994	-14.7211	-15.0746	-14.4414	-15.0126
215.3	-16.5441	-14.7657	-15.1138	-14.4142	-15.0461
215.2	-16.4586	-14.7786	-15.147	-14.4266	-15.0919
215.1	-16.4037	-14.7793	-15.1851	-14.4428	-15.1339
215	-16.3762	-14.7436	-15.2171	-14.4422	-15.1613
214.9	-16.4035	-14.7221	-15.2589	-14.436	-15.2015
214.8	-16.4347	-14.6773	-15.2911	-14.4391	-15.2569
214.7	-16.4217	-14.6459	-15.2899	-14.4191	-15.2779
214.6	-16.3887	-14.6366	-15.2608	-14.3984	-15.291
214.5	-16.3881	-14.6018	-15.2594	-14.3964	-15.3088
214.4	-16.4441	-14.5926	-15.2731	-14.4275	-15.3626
214.3	-16.4823	-14.6529	-15.2886	-14.4627	-15.4058
214.2	-16.4786	-14.6776	-15.2991	-14.4765	-15.438
214.1	-16.3863	-14.7236	-15.3	-14.4967	-15.4811
214	-16.28	-14.7549	-15.3381	-14.5271	-15.5414
213.9	-16.2544	-14.8086	-15.3945	-14.536	-15.5944
213.8	-16.2624	-14.9034	-15.4392	-14.5315	-15.6217
213.7	-16.2415	-14.9835	-15.472	-14.5226	-15.6495
213.6	-16.2464	-15.0329	-15.4619	-14.4966	-15.6553
213.5	-16.2942	-15.073	-15.455	-14.4798	-15.668
213.4	-16.3128	-15.1044	-15.4473	-14.4952	-15.6632
213.3	-16.3845	-15.194	-15.4678	-14.5218	-15.6982
213.2	-16.5337	-15.2205	-15.5051	-14.5888	-15.7506
213.1	-16.595	-15.228	-15.5554	-14.6341	-15.793
213	-16.5813	-15.2208	-15.5682	-14.6442	-15.7962
212.9	-16.6125	-15.2013	-15.5643	-14.6383	-15.7838
212.8	-16.6567	-15.2049	-15.563	-14.6348	-15.7578
212.7	-16.7576	-15.2036	-15.5171	-14.597	-15.7153
212.6	-16.8644	-15.2066	-15.4852	-14.5798	-15.6725
212.5	-16.9387	-15.2031	-15.4441	-14.5498	-15.6239
212.4	-16.9966	-15.1715	-15.4429	-14.504	-15.6032
212.3	-16.9878	-15.1448	-15.4773	-14.5056	-15.6178
212.2	-17.0251	-15.1082	-15.518	-14.5399	-15.6067
212.1	-17.0618	-15.1071	-15.5693	-14.5682	-15.6151
212	-17.1266	-15.081	-15.596	-14.5916	-15.6394
211.9	-17.2033	-15.1275	-15.6385	-14.6644	-15.7054
211.8	-17.3236	-15.2153	-15.6737	-14.6654	-15.7587
211.7	-17.3285	-15.2621	-15.6764	-14.5984	-15.7682
211.6	-17.2163	-15.2401	-15.6557	-14.5285	-15.7605
211.5	-17.1843	-15.1776	-15.6369	-14.4877	-15.7239
211.4	-17.1627	-15.1056	-15.6638	-14.5035	-15.7083
211.3	-17.1383	-15.0831	-15.708	-14.5545	-15.7246
211.2	-17.1658	-15.1187	-15.763	-14.6246	-15.7488
211.1	-17.1795	-15.1229	-15.8331	-14.6713	-15.7833
211	-17.1918	-15.0882	-15.8885	-14.7315	-15.8132
210.9	-17.1427	-15.0233	-15.8955	-14.785	-15.8384
210.8	-16.9888	-14.898	-15.8549	-14.7583	-15.8398
210.7	-16.9297	-14.8014	-15.8299	-14.7466	-15.8569
210.6	-16.8559	-14.6893	-15.7911	-14.7393	-15.8466
210.5	-16.7393	-14.5843	-15.7415	-14.7259	-15.808
210.4	-16.7547	-14.5312	-15.7278	-14.7478	-15.82
210.3	-16.8512	-14.5428	-15.7457	-14.8004	-15.846
210.2	-16.9554	-14.544	-15.7698	-14.8085	-15.8724
210.1	-17.0468	-14.508	-15.7948	-14.8339	-15.8873
210	-17.0466	-14.4757	-15.801	-14.8373	-15.9221
209.9	-17.0251	-14.4405	-15.8227	-14.8492	-15.962
209.8	-17.0149	-14.4562	-15.857	-14.8695	-16.0198
209.7	-17.0457	-14.4337	-15.8607	-14.838	-16.0749
209.6	-16.9452	-14.4026	-15.8713	-14.8116	-16.1213
209.5	-16.7689	-14.3545	-15.8432	-14.8038	-16.1146
209.4	-16.7111	-14.2837	-15.8778	-14.7629	-16.1161
209.3	-16.7323	-14.2515	-15.9293	-14.7422	-16.0943
209.2	-16.7273	-14.1733	-15.9053	-14.6933	-16.0542
209.1	-16.6023	-14.0372	-15.8221	-14.6136	-16.0106
209	-16.4337	-13.9058	-15.7273	-14.5328	-15.9379
208.9	-16.2163	-13.7847	-15.6201	-14.4877	-15.854
208.8	-16.0322	-13.7061	-15.5358	-14.4335	-15.7883
208.7	-15.8875	-13.6578	-15.4445	-14.373	-15.7233
208.6	-15.7369	-13.538	-15.3214	-14.2581	-15.6253
208.5	-15.654	-13.3779	-15.1921	-14.1697	-15.5358
208.4	-15.5443	-13.1579	-15.0615	-14.0562	-15.3791
208.3	-15.5307	-13.0134	-14.9644	-13.94	-15.3003
208.2	-15.449	-12.9346	-14.8689	-13.8533	-15.2321
208.1	-15.3294	-12.8408	-14.7693	-13.8351	-15.1564
208	-15.2915	-12.7669	-14.6699	-13.8067	-15.0688
207.9	-15.2899	-12.7509	-14.6114	-13.7561	-14.9906
207.8	-15.2925	-12.73	-14.5555	-13.743	-14.9367
207.7	-15.3159	-12.7571	-14.4533	-13.6962	-14.8525
207.6	-15.3149	-12.719	-14.3436	-13.6371	-14.7356
207.5	-15.3498	-12.6095	-14.2229	-13.5417	-14.6279
207.4	-15.3433	-12.5611	-14.0981	-13.4471	-14.5657
207.3	-15.3611	-12.4703	-13.9541	-13.3507	-14.4681
207.2	-15.419	-12.3091	-13.7627	-13.1964	-14.2733
207.1	-15.375	-12.0817	-13.5407	-13.0482	-14.0325
207	-15.2749	-11.7961	-13.3278	-12.9384	-13.8344
206.9	-15.1621	-11.5754	-13.1377	-12.8185	-13.6543
206.8	-14.9644	-11.3256	-12.9961	-12.7029	-13.5056
206.7	-14.6975	-11.1125	-12.8781	-12.6277	-13.3767
206.6	-14.5024	-10.9122	-12.7844	-12.5117	-13.2959
206.5	-14.3227	-10.6661	-12.6865	-12.3643	-13.1969
206.4	-14.0412	-10.4644	-12.5639	-12.1924	-13.0534
206.3	-13.7819	-10.3159	-12.4069	-11.9855	-12.9109
206.2	-13.6519	-10.1978	-12.3034	-11.8293	-12.7635
206.1	-13.5633	-10.0949	-12.1594	-11.6834	-12.6283
206	-13.5798	-9.97462	-12.0058	-11.5568	-12.4784
205.9	-13.5704	-9.897	-11.887	-11.4875	-12.346
205.8	-13.4572	-9.76784	-11.8019	-11.3948	-12.2172
205.7	-13.2469	-9.64163	-11.6937	-11.3042	-12.0963
205.6	-12.952	-9.53988	-11.5402	-11.2013	-11.9826
205.5	-12.7631	-9.48128	-11.3816	-11.0716	-11.894
205.4	-12.5495	-9.42043	-11.2002	-10.8761	-11.7727
205.3	-12.2989	-9.27317	-10.9933	-10.6875	-11.617
205.2	-11.9692	-9.11796	-10.7678	-10.459	-11.4332
205.1	-11.7138	-8.88782	-10.5316	-10.1627	-11.2338
205	-11.4824	-8.60599	-10.3164	-9.94382	-10.9752
204.9	-11.2604	-8.36385	-10.1414	-9.81235	-10.7096
204.8	-11.0065	-8.13989	-10.0091	-9.7033	-10.4478
204.7	-10.6372	-7.99848	-9.87381	-9.61779	-10.2603
204.6	-10.3003	-7.93996	-9.68661	-9.4958	-10.0976
204.5	-10.1649	-7.83995	-9.41804	-9.32756	-9.83596
204.4	-10.0907	-7.61793	-9.14596	-9.14192	-9.57016
204.3	-9.89054	-7.40776	-8.8585	-8.93632	-9.32372
204.2	-9.63044	-7.23096	-8.58404	-8.69399	-9.03399
204.1	-9.3702	-7.13376	-8.36448	-8.41334	-8.80654
204	-9.2246	-7.06764	-8.12282	-8.15431	-8.57759
203.9	-9.15313	-7.03351	-7.90524	-7.94224	-8.39249
203.8	-8.94449	-7.00444	-7.77497	-7.75522	-8.24494
203.7	-8.74696	-6.94596	-7.63951	-7.57012	-8.0997
203.6	-8.4092	-6.91074	-7.43886	-7.35413	-7.8986
203.5	-8.12344	-6.74112	-7.17205	-7.07816	-7.72241
203.4	-8.06996	-6.53605	-6.89346	-6.8702	-7.57001
203.3	-8.05852	-6.28454	-6.58746	-6.66142	-7.32024
203.2	-7.83899	-5.92616	-6.28818	-6.418	-7.05215
203.1	-7.58085	-5.59208	-5.9776	-6.15674	-6.80917
203	-7.09278	-5.24388	-5.65787	-5.8875	-6.48991
202.9	-6.47279	-4.88921	-5.38381	-5.61027	-6.16849
202.8	-6.08992	-4.55644	-5.14161	-5.3748	-5.8216
202.7	-5.84748	-4.26033	-4.87848	-5.13629	-5.47622
202.6	-5.56287	-4.03882	-4.57258	-4.94316	-5.19196
202.5	-4.9652	-3.70519	-4.1999	-4.67121	-4.86291
202.4	-4.49284	-3.37758	-3.90781	-4.35851	-4.51159
202.3	-4.02253	-3.13065	-3.71277	-4.07268	-4.23691
202.2	-3.79922	-2.85461	-3.4628	-3.7718	-3.97758
202.1	-3.70551	-2.51431	-3.18451	-3.41052	-3.76908
202	-3.39252	-2.25759	-2.79689	-3.01083	-3.48987
201.9	-3.03096	-2.04806	-2.44807	-2.571	-3.17146
201.8	-2.58289	-1.76048	-2.16819	-2.26391	-2.92599
201.7	-2.05986	-1.53244	-1.95251	-2.05392	-2.66022
201.6	-1.52766	-1.38252	-1.70496	-1.8576	-2.41741
201.5	-0.97258	-1.20081	-1.42366	-1.68143	-2.1596
201.4	-0.62614	-1.00735	-1.08655	-1.43974	-1.75155
201.3	-0.32622	-0.70997	-0.75366	-1.15337	-1.31911
201.2	-0.15586	-0.43146	-0.46973	-0.84946	-0.90998
201.1	0.05971	-0.22103	-0.20111	-0.63979	-0.56354
201	0.546667	0.138367	0.179038	-0.33811	-0.15552
200.9	1.26111	0.51996	0.58341	0.090235	0.232645
200.8	1.97029	0.849493	0.867049	0.479754	0.530624
200.7	2.42085	1.19598	1.15849	0.803752	0.838906
200.6	3.05623	1.54498	1.49921	1.17529	1.11668
200.5	3.53258	1.86478	1.78257	1.56721	1.39
200.4	3.90287	2.16084	2.0972	1.90617	1.63097
200.3	4.30089	2.26067	2.40385	2.26758	1.83108
200.2	4.70443	2.36615	2.66889	2.68085	2.0972
200.1	5.35092	2.56217	2.98357	2.98901	2.4041
200	5.89239	2.74859	3.39023	3.34106	2.68347
199.9	6.31575	3.01911	3.77053	3.65835	3.02277
199.8	6.86361	3.33288	4.1897	3.97937	3.41852
199.7	7.46315	3.70641	4.56937	4.34543	3.75361
199.6	7.98742	4.06972	4.92103	4.65756	4.06096
199.5	8.13309	4.44586	5.31838	4.88454	4.48198
199.4	8.45459	4.84447	5.69473	5.15282	4.87654
199.3	8.83515	5.34809	6.07552	5.46546	5.17953
199.2	9.38474	5.90644	6.42363	5.83379	5.42541
199.1	9.89896	6.38355	6.73167	6.22732	5.65343
199	10.4742	6.7646	7.08271	6.60306	5.85839
198.9	10.9158	7.20225	7.42374	6.98035	6.07479
198.8	11.1219	7.5493	7.80811	7.44431	6.38846
198.7	11.2907	7.90048	8.24238	7.98539	6.88763
198.6	11.411	8.35533	8.69495	8.56769	7.37647
198.5	11.4536	8.73726	9.08057	9.02975	7.84599
198.4	11.4913	8.98814	9.41783	9.49062	8.27542
198.3	11.6466	9.23811	9.63035	9.93132	8.81587
198.2	11.8323	9.5166	9.92529	10.4244	9.24966
198.1	11.8708	9.75735	10.3603	10.9355	9.67031
198	11.8918	9.91188	10.7844	11.2746	10.0253
197.9	12.022	10.0979	11.1323	11.6756	10.3175
197.8	12.1683	10.4307	11.3934	12.103	10.5166
197.7	12.1496	10.9113	11.6544	12.5516	10.6849
197.6	12.2374	11.3322	11.8978	12.9622	11.0183
197.5	12.2543	11.7765	12.1397	13.4214	11.4019
197.4	12.1456	12.3421	12.4062	13.6864	11.7989
197.3	11.7507	12.9195	12.7682	13.9618	12.1927
197.2	11.4114	13.4641	13.079	14.3799	12.6453
197.1	11.3614	13.9732	13.5101	14.7557	13.0783
197	11.327	14.377	13.9878	15.1288	13.5426
196.9	11.2699	14.6951	14.4489	15.4327	13.9316
196.8	11.178	15.0643	14.9055	15.8187	14.3966
196.7	11.1256	15.356	15.2394	16.1688	14.7895
196.6	11.166	15.587	15.4382	16.4963	15.1527
196.5	11.4924	15.9266	15.638	16.8745	15.4767
196.4	11.8467	16.1076	15.8765	17.244	15.9371
196.3	11.9411	16.1709	16.1279	17.4704	16.4913
196.2	12.0824	16.2903	16.3693	17.8342	16.9266
196.1	11.9509	16.5974	16.6886	18.1446	17.311
196	11.8632	16.836	17.053	18.3968	17.7336
195.9	11.8817	17.0843	17.3945	18.5802	17.9525
195.8	11.9205	17.2854	17.6533	18.8357	18.1694
195.7	11.7543	17.4851	17.9649	19.1021	18.2702
195.6	12.16	17.8355	18.3284	19.3119	18.4191
195.5	12.6723	18.0574	18.7554	19.6063	18.7184
195.4	13.1097	18.3046	19.2266	19.9333	19.2056
195.3	13.1298	18.5118	19.556	20.1057	19.6516
195.2	12.976	18.7997	19.7152	20.3246	20.208
195.1	12.7895	19.2554	19.9266	20.456	20.686
195	12.7264	19.5861	20.1396	20.7234	21.0937
194.9	12.7276	19.7224	20.3663	21.0482	21.5711
194.8	12.2035	19.7142	20.5177	21.2686	21.9926
194.7	11.6088	19.6192	20.7101	21.6605	22.5393
194.6	11.4864	19.7103	20.9593	21.9991	22.9607
194.5	11.6904	19.7185	21.0992	22.2793	23.1927
194.4	12.1937	19.8566	21.3806	22.5197	23.346
194.3	12.986	20.1346	21.7625	22.8682	23.6089
194.2	13.5777	20.2722	22.014	23.1266	23.6708
194.1	13.5891	20.2643	22.1685	23.3146	23.8724
194	13.2347	20.3442	22.3363	23.5526	24.0582
193.9	13.2819	20.4063	22.3645	23.666	24.1777
193.8	13.523	20.2408	22.2918	23.6565	24.3099
193.7	13.7273	20.1688	22.3815	23.6323	24.4702
193.6	14.3765	20.1715	22.5072	23.7628	24.4977
193.5	14.8458	20.3435	22.5741	23.8621	24.5801
193.4	15.0643	20.347	22.4901	23.8898	24.7511
193.3	15.1354	20.3442	22.3076	24.1359	24.8913
193.2	15.1852	20.4121	22.1262	24.2894	25.1261
193.1	15.2676	20.4822	22.0982	24.4791	25.4222
193	15.1681	20.5489	22.1416	24.5253	25.5874
192.9	15.3032	20.6311	22.2747	24.5502	25.6965
192.8	15.2812	20.4735	22.4428	24.5687	25.805
192.7	15.4199	20.2664	22.477	24.7716	25.8526
192.6	15.4114	20.0571	22.6055	25.0577	26.0012
192.5	15.7786	19.6509	22.7824	25.1691	26.2928
192.4	16.1628	19.3104	22.9668	25.2161	26.5936
192.3	16.5238	19.2606	23.1422	25.4004	26.8369
192.2	16.826	19.292	23.1392	25.6049	27.119
192.1	16.8475	19.0439	23.3315	25.7897	27.3149
192	17.213	19.0237	23.5619	26.033	27.5779
191.9	17.5694	19.181	23.6606	25.9851	27.6265
191.8	17.6278	19.1587	23.6714	25.8745	27.5814
191.7	17.6563	19.2763	23.5996	25.8881	27.5618
191.6	17.732	19.5272	23.6844	25.9552	27.4444
191.5	17.5807	19.6401	23.7023	25.9677	27.0459
191.4	17.6005	19.4367	23.6908	25.8805	26.9019
191.3	17.6841	19.1942	23.5755	25.8809	26.6579
191.2	17.5251	19.2235	23.526	26.0693	26.3714
191.1	16.9542	19.3616	23.5379	26.2269	26.2811
191	16.4648	19.4848	23.5355	26.233	26.3711
190.9	16.3848	19.2789	23.5502	26.0982	26.5184
190.8	16.4327	19.0727	23.7011	26.1943	26.3737
190.7	16.6339	18.8359	23.7687	26.291	26.3899
190.6	17.1176	18.229	23.7181	26.5081	26.3447
190.5	17.6056	17.6948	23.4684	26.6756	26.215
190.4	17.9168	17.2421	23.371	26.5963	26.0534
190.3	18.2626	16.7141	23.0767	26.5179	25.8326
190.2	18.1652	16.5862	22.7048	26.4288	25.6289
190.1	18.0091	16.6208	22.395	26.3214	25.3596
190	17.7934	16.6485	22.0604	26.1296	24.6928

## Sheet: Fig7C
Time	rBVPrP															rMoPrP															rHaPrP															rElkPrP
0	342	352	336	344	348	283	288	298	278	300	330	360	332	349	363	357	342	359	356	343	347	357	348	366	385	283	275	265	276	272	326	325	324	306	307	285	287	298	292	298	331	343	366	340	351	307	319	319	325
0.0833333	309	303	317	318	309	265	286	272	265	281	302	304	299	300	329	315	312	306	324	313	334	337	350	362	350	250	247	246	253	246	289	293	278	296	290	287	284	297	302	292	302	307	312	315	313	285	294	285	286
0.166667	286	284	292	295	304	276	267	267	261	265	283	280	280	291	314	286	296	300	289	294	318	323	327	335	324	221	221	232	233	226	294	266	278	267	276	280	277	284	283	286	285	297	304	289	306	263	279	278	281
0.25	294	292	289	296	294	253	266	265	252	263	256	270	287	282	311	285	284	283	283	293	299	312	306	321	315	218	203	302	232	221	276	264	261	269	268	278	274	273	284	279	270	270	276	264	290	247	269	276	278
0.333333	288	281	279	285	302	259	260	262	268	280	274	264	268	273	304	280	287	279	279	281	314	315	327	310	318	219	216	215	213	209	265	261	256	256	260	259	270	278	283	280	290	281	278	270	276	266	258	272	263
0.416667	277	288	286	273	291	256	270	274	267	266	278	264	271	277	320	281	268	275	282	267	301	294	322	314	349	214	211	270	209	213	273	258	258	264	260	260	271	283	270	281	263	266	270	277	281	259	260	263	263
0.5	279	273	288	283	288	246	264	255	269	265	287	276	266	279	313	268	265	255	269	275	308	299	313	304	352	216	211	274	203	211	266	257	256	260	283	254	264	267	273	278	268	263	279	275	292	256	262	247	272
0.583333	279	268	266	268	272	267	262	257	264	264	279	281	271	274	306	273	257	266	265	276	300	306	316	324	352	217	210	211	211	209	264	262	258	250	257	271	259	277	281	275	269	257	273	275	268	262	251	252	267
0.666667	278	281	265	271	280	269	262	257	255	260	276	284	261	282	311	281	273	260	283	270	302	297	310	312	317	216	210	209	203	210	261	258	263	255	269	266	259	269	265	279	260	294	269	275	285	266	269	254	250
0.75	274	277	269	270	277	245	256	268	264	267	270	275	263	280	317	263	257	262	263	270	299	323	309	304	322	193	200	212	203	207	268	258	262	265	266	269	261	273	273	281	265	267	269	276	282	245	258	251	268
0.833333	273	273	274	268	276	255	257	256	262	276	247	259	285	271	299	257	265	258	265	272	305	295	309	308	362	199	209	201	215	207	262	258	258	261	263	265	263	265	280	281	263	270	275	265	278	256	256	262	265
0.916667	267	275	267	268	280	259	259	258	252	277	276	251	260	272	297	283	262	265	272	272	308	298	318	321	312	217	199	217	209	205	268	260	250	257	262	268	256	276	281	264	261	265	270	270	283	265	253	264	260
1	277	270	268	272	283	259	269	248	261	263	275	274	261	278	311	260	269	265	273	271	306	307	320	307	331	195	210	208	204	210	264	256	255	256	243	260	263	268	280	274	258	258	266	264	278	250	261	256	260
1.08333	274	265	265	260	276	261	254	261	256	262	297	254	266	273	303	271	269	273	261	280	313	297	302	311	354	212	196	207	211	207	263	247	268	260	268	270	264	269	268	274	264	263	268	268	278	252	257	263	266
1.16667	261	266	272	271	274	257	255	255	252	261	285	255	260	272	299	266	275	258	276	279	303	301	314	306	319	198	197	211	208	192	264	262	263	256	265	259	271	272	264	266	259	248	267	257	273	255	260	263	261
1.25	266	272	272	280	282	257	256	260	260	257	277	264	254	270	306	272	265	260	262	271	318	305	306	319	366	199	193	198	207	200	255	255	256	257	259	262	264	279	274	281	267	267	264	269	281	264	260	275	264
1.33333	282	271	267	287	298	249	269	253	263	275	302	263	268	281	301	272	264	267	263	270	312	307	316	336	329	194	193	207	204	199	266	252	265	264	262	274	268	272	274	265	263	269	269	263	279	259	244	257	265
1.41667	273	255	269	294	291	255	252	248	259	265	286	262	265	262	311	276	275	271	274	277	316	296	316	316	350	204	193	208	217	188	268	256	249	249	269	277	269	281	281	278	255	257	265	280	279	257	261	262	261
1.5	288	282	287	282	300	252	253	250	259	262	264	272	257	268	303	262	269	271	269	273	313	321	326	321	325	197	210	209	216	202	265	258	259	264	263	263	268	273	281	279	254	255	277	277	274	255	265	259	260
1.58333	271	274	274	291	288	254	255	246	272	263	262	266	259	263	299	273	265	274	273	269	309	313	308	342	309	203	188	204	208	202	263	254	264	260	276	266	265	273	264	282	265	264	270	259	265	251	257	255	266
1.66667	286	268	271	285	292	250	255	259	258	262	263	267	264	271	297	276	259	276	267	277	317	305	324	323	317	210	205	205	213	212	265	255	259	256	264	260	260	279	271	276	259	255	262	264	277	253	260	265	258
1.75	283	266	278	281	292	258	256	252	264	270	276	272	266	271	299	264	267	276	273	281	321	311	327	334	330	196	202	195	204	191	259	246	250	273	255	270	280	275	283	285	264	272	266	262	267	247	253	260	256
1.83333	271	279	280	276	284	260	257	256	254	259	286	264	260	275	304	274	270	255	269	277	317	309	331	332	341	198	211	200	208	198	260	252	265	242	265	273	268	284	284	284	258	277	265	276	276	259	268	259	264
1.91667	265	268	273	284	282	255	256	250	259	267	266	285	263	263	311	265	265	258	280	278	334	322	340	336	360	206	196	208	205	212	265	245	256	259	270	253	275	275	273	278	268	259	268	273	283	258	257	261	268
2	274	267	270	282	289	257	263	257	261	264	316	262	266	271	299	268	261	271	277	263	320	340	340	341	367	203	207	218	213	210	256	259	259	254	261	266	279	269	276	275	259	268	267	264	282	260	257	266	261
2.08333	278	279	271	268	284	251	265	256	259	254	256	286	260	261	296	269	270	273	263	285	335	327	346	343	332	202	200	229	211	201	265	271	259	256	263	268	263	271	284	288	253	272	273	268	277	257	255	260	263
2.16667	273	274	275	285	280	252	265	261	256	264	258	263	274	272	308	264	268	268	281	274	328	326	328	335	364	211	200	212	210	204	266	254	254	254	268	265	259	284	291	286	263	258	258	259	278	252	262	255	265
2.25	269	279	281	307	281	255	260	257	271	253	270	287	262	271	308	252	271	263	272	270	331	323	341	348	376	194	211	203	205	194	259	259	256	252	266	269	270	283	285	281	262	259	266	268	271	258	255	254	272
2.33333	258	271	260	314	286	253	267	259	270	255	272	265	267	282	301	271	268	262	274	274	335	335	352	346	353	199	196	202	202	208	268	263	265	253	259	264	264	274	281	294	262	268	280	271	281	262	267	260	261
2.41667	280	279	277	301	290	256	268	252	254	265	271	267	283	272	311	265	259	277	263	276	330	323	335	343	381	203	203	322	205	217	251	255	266	266	271	277	274	285	276	285	250	264	269	266	285	252	255	267	260
2.5	275	268	269	285	285	244	255	253	251	266	261	266	265	296	309	267	250	279	270	288	340	324	338	341	354	200	199	204	194	210	259	264	259	261	272	270	264	274	278	285	263	268	275	274	284	252	248	261	250
2.58333	268	269	271	278	281	252	261	256	254	261	262	260	262	268	298	276	278	267	262	269	331	334	351	336	340	201	206	194	195	199	263	261	258	257	267	266	256	270	280	285	258	269	266	266	289	265	256	251	259
2.66667	271	278	272	265	277	252	260	249	251	246	265	289	264	264	313	264	266	267	268	277	341	325	329	333	360	211	188	202	201	214	263	264	256	266	265	245	267	281	278	277	250	259	280	269	278	254	260	257	268
2.75	279	264	269	273	298	254	258	253	253	259	250	265	265	271	310	267	269	258	274	280	339	330	327	355	343	199	207	242	198	207	251	258	257	257	256	257	269	272	271	272	264	262	261	266	276	247	255	258	265
2.83333	274	274	275	280	283	254	242	252	254	265	261	262	260	269	303	263	266	260	270	275	340	340	333	343	350	201	191	198	197	204	274	264	250	258	270	263	264	272	272	282	248	271	273	275	285	243	258	263	255
2.91667	265	273	279	277	277	252	258	245	260	264	267	268	260	273	299	272	266	268	265	282	345	335	344	360	387	205	190	256	194	201	260	254	255	254	268	273	261	272	270	272	259	262	268	271	276	260	256	269	266
3	266	262	260	278	278	264	265	267	256	261	257	252	263	266	299	276	270	263	281	272	352	338	349	359	367	200	197	203	201	204	260	253	255	262	261	266	270	271	278	275	267	275	257	262	266	246	257	259	256
3.08333	274	270	275	310	279	272	264	258	249	252	257	260	254	269	304	262	260	258	274	282	338	342	347	363	354	209	210	211	215	207	259	258	271	260	261	264	262	277	273	278	248	261	261	263	275	254	260	260	267
3.16667	269	259	274	272	299	254	256	271	252	267	264	256	260	270	301	266	273	265	277	278	358	343	378	365	376	200	198	203	206	208	258	256	256	251	267	264	267	276	279	274	264	262	266	271	289	243	260	252	258
3.25	268	276	272	269	279	258	261	259	265	265	268	260	254	271	291	271	271	265	267	271	334	339	336	352	365	198	205	196	205	209	268	261	266	264	262	279	269	277	280	273	272	278	264	264	285	243	260	259	255
3.33333	268	274	275	270	273	262	266	274	259	255	259	252	259	258	301	264	274	265	267	269	351	343	353	359	372	203	198	196	203	209	258	256	265	258	264	263	259	272	278	269	251	266	263	258	262	245	261	256	260
3.41667	270	261	266	278	286	261	255	261	260	270	253	269	254	270	292	273	260	262	272	262	356	338	348	354	373	203	202	208	196	224	251	256	262	258	260	264	263	277	283	269	252	255	278	270	280	255	262	256	262
3.5	275	262	274	274	281	265	261	253	266	284	255	258	258	265	302	272	263	273	260	276	353	367	355	376	409	198	196	203	191	204	252	261	253	265	265	262	261	278	290	293	242	257	269	265	276	249	265	259	258
3.58333	272	276	266	313	296	258	256	252	260	266	261	271	264	273	298	269	268	279	260	275	349	343	369	385	379	187	204	226	207	197	268	258	263	269	260	267	267	273	278	281	248	262	256	270	271	244	271	255	269
3.66667	271	276	271	272	279	257	259	252	258	272	247	255	253	266	289	280	267	253	261	271	363	352	357	377	366	207	202	196	209	205	255	252	266	250	260	276	264	283	289	284	257	271	263	258	276	244	256	267	265
3.75	277	276	268	281	291	243	261	253	264	261	249	284	269	266	306	259	267	268	273	274	356	354	355	357	361	199	191	270	210	210	251	263	263	251	267	279	273	276	277	272	254	269	268	281	291	250	250	263	264
3.83333	266	269	267	278	293	253	257	247	258	260	262	272	269	263	294	277	262	269	271	270	352	354	371	373	414	199	201	202	205	204	263	251	250	262	273	272	268	270	277	277	255	257	264	266	267	250	258	259	258
3.91667	278	270	273	305	281	264	262	254	265	257	256	261	258	275	301	270	256	266	274	268	360	349	366	378	380	205	202	197	207	203	263	262	252	256	272	270	270	292	265	278	262	257	275	271	284	248	257	260	263
4	261	265	259	273	291	251	253	250	263	267	249	272	255	263	283	276	256	267	270	274	356	355	380	372	369	209	194	206	196	205	260	245	256	271	268	268	256	275	285	277	258	258	262	277	273	252	260	256	263
4.08333	282	284	268	269	274	253	262	257	245	263	255	273	257	267	312	276	270	273	266	266	368	353	375	374	377	198	189	199	194	213	269	265	263	268	254	269	270	288	267	278	254	266	278	267	297	246	250	264	259
4.16667	267	270	277	273	283	256	266	254	262	278	256	261	254	269	302	279	276	265	271	283	356	357	363	386	386	198	202	195	201	208	267	266	255	255	267	267	271	265	279	282	263	267	267	277	278	244	253	263	258
4.25	274	258	269	281	285	265	248	247	250	258	258	264	263	273	286	264	269	270	274	267	363	352	367	383	374	195	186	202	197	206	251	256	257	265	263	260	261	280	267	282	246	255	277	267	282	247	263	256	282
4.33333	270	267	277	277	286	254	257	256	252	262	258	252	266	267	306	271	266	268	260	268	350	360	379	379	398	192	193	204	192	201	263	257	255	262	258	252	269	277	280	273	260	241	274	267	286	250	267	259	260
4.41667	281	274	274	280	283	256	254	248	257	261	256	265	262	275	304	269	266	259	278	273	376	359	393	395	383	200	204	209	203	209	252	258	258	261	258	262	257	271	269	283	257	269	266	260	280	242	250	279	257
4.5	264	271	268	275	285	254	256	255	253	257	253	270	257	263	291	266	264	268	269	275	381	357	383	385	440	205	198	204	198	202	274	255	254	264	274	266	268	275	263	271	258	263	280	263	284	249	274	266	258
4.58333	272	265	268	278	283	254	252	254	258	267	246	268	254	268	299	270	271	276	270	263	379	373	392	418	443	201	203	215	204	204	260	248	267	265	255	268	271	285	291	284	253	256	276	267	277	254	256	257	271
4.66667	262	281	274	280	271	265	264	253	258	264	265	299	262	263	295	271	257	259	280	275	380	377	386	414	383	200	196	197	201	205	255	268	254	238	265	274	270	277	278	272	265	267	270	269	278	250	249	256	253
4.75	276	272	278	261	290	256	254	250	260	257	257	297	269	265	298	282	261	266	277	266	370	362	404	402	460	200	196	199	208	217	261	263	252	256	258	266	263	285	275	281	251	264	267	263	278	241	261	254	256
4.83333	282	268	271	270	277	249	273	248	256	255	259	291	265	266	312	270	256	269	275	273	367	385	405	412	415	216	194	201	193	202	246	249	263	253	261	277	276	287	284	280	257	252	262	266	275	240	257	262	263
4.91667	267	263	267	273	288	245	257	262	253	265	254	255	264	277	302	270	266	271	263	259	379	376	417	409	389	198	204	287	219	208	257	261	256	263	256	271	274	278	272	286	254	277	268	275	287	249	252	244	252
5	264	260	269	262	287	247	259	253	256	256	256	262	258	264	295	271	266	262	281	271	376	385	386	405	399	201	198	201	216	196	264	248	254	251	261	260	263	278	274	270	249	258	271	268	272	245	254	271	256
5.08333	264	263	267	260	295	256	252	254	259	257	265	261	253	258	300	289	271	269	273	273	395	383	412	410	401	197	201	225	185	207	258	259	259	251	277	280	258	275	283	276	254	261	267	269	263	242	257	262	261
5.16667	272	275	274	277	296	256	258	244	263	261	269	298	261	283	309	274	260	279	287	274	392	387	424	410	420	200	213	198	202	213	265	248	266	251	263	268	270	289	284	287	257	269	275	268	280	246	251	266	262
5.25	267	271	273	279	299	261	258	253	260	259	255	294	256	270	299	262	275	269	265	268	382	394	391	405	412	209	197	205	200	199	259	254	256	267	255	266	271	292	284	282	258	267	272	260	279	241	259	264	263
5.33333	284	286	274	274	284	246	255	253	255	273	248	303	259	275	298	270	273	271	279	284	393	392	401	414	407	206	186	224	193	205	262	263	258	255	257	269	274	261	273	285	257	253	272	270	285	256	269	251	267
5.41667	266	279	261	286	299	243	261	261	257	251	253	260	260	271	304	270	271	265	273	271	383	396	420	403	397	203	197	210	208	208	257	258	269	266	253	256	272	273	277	277	254	262	259	264	273	259	250	266	268
5.5	260	275	270	274	285	253	261	254	253	253	256	261	252	278	289	273	276	272	273	275	402	394	418	405	428	198	204	202	203	205	263	253	267	261	257	266	271	287	291	277	250	252	262	276	260	244	246	265	278
5.58333	281	260	273	281	298	261	257	257	256	252	252	265	261	272	304	266	279	272	287	268	380	388	404	417	440	195	189	198	196	210	252	253	251	257	262	267	262	287	281	264	259	260	259	266	278	248	240	258	256
5.66667	272	266	272	286	326	247	260	254	258	271	248	261	259	262	292	272	276	272	285	280	422	401	408	433	452	207	202	257	201	190	261	264	253	266	263	256	262	288	303	292	256	260	274	258	267	246	259	265	259
5.75	274	272	285	302	308	259	255	260	247	259	258	265	244	259	301	278	266	283	271	278	381	391	430	443	403	193	194	198	200	206	258	264	264	265	259	270	261	282	290	285	252	261	270	278	294	245	261	265	270
5.83333	262	272	282	340	321	253	255	237	266	260	250	261	253	273	287	275	271	285	271	277	408	396	397	414	430	198	179	198	195	206	258	243	255	261	259	262	260	286	286	287	252	254	265	268	281	258	251	261	269
5.91667	269	279	271	287	321	257	255	254	255	263	259	258	265	267	295	279	285	271	280	281	409	412	434	427	435	212	201	305	211	197	261	245	259	267	268	268	252	279	303	290	259	262	264	263	280	256	285	256	267
6	270	279	268	309	329	248	257	248	259	256	247	268	265	250	290	280	267	272	288	276	408	423	420	432	448	194	191	230	208	204	254	262	247	268	259	264	274	285	277	287	254	250	265	275	275	250	265	254	264
6.08333	263	272	272	307	332	246	249	258	259	269	261	244	254	259	293	293	262	285	264	292	430	409	420	422	430	206	199	200	204	199	258	246	256	268	264	266	268	270	284	283	255	261	262	275	282	239	254	254	259
6.16667	268	290	264	328	338	241	249	247	261	264	255	246	256	258	297	278	260	275	272	270	400	414	448	440	422	192	192	199	202	205	259	264	255	253	254	266	265	283	289	295	249	257	267	262	275	248	264	255	269
6.25	279	294	269	324	344	256	253	266	258	265	256	254	259	252	309	281	260	273	274	277	406	421	430	443	427	207	188	315	209	208	246	253	249	267	262	259	264	274	290	282	259	257	272	276	269	240	267	255	268
6.33333	261	282	268	330	330	247	247	252	256	258	261	244	255	247	292	271	271	266	270	281	421	394	432	430	425	200	198	244	209	206	253	259	261	258	267	272	274	286	281	288	252	277	270	264	271	247	249	253	271
6.41667	277	284	273	334	330	257	267	259	267	259	264	255	261	275	290	273	269	278	281	274	426	424	428	451	465	196	197	204	200	204	256	264	253	259	263	265	272	270	290	270	258	259	262	268	283	245	264	262	261
6.5	268	292	304	328	353	256	264	253	252	256	258	253	254	257	299	287	261	259	277	278	417	423	455	452	463	198	199	203	201	204	257	259	255	257	280	261	266	275	280	287	253	269	264	266	279	259	258	256	254
6.58333	275	296	298	354	379	254	260	263	265	258	255	255	253	263	295	266	257	270	275	274	434	422	444	458	443	197	199	199	198	209	254	245	259	249	268	266	263	285	273	288	250	258	276	266	283	257	269	261	263
6.66667	267	301	287	388	385	255	252	262	255	262	252	253	253	261	313	278	259	282	263	262	426	416	441	443	520	202	193	197	218	195	251	257	259	255	261	272	262	287	284	299	258	254	261	247	268	243	264	253	257
6.75	289	317	281	435	421	251	261	248	249	250	263	265	251	272	293	285	271	264	268	280	417	423	424	450	470	199	195	203	206	204	266	261	260	248	259	252	263	293	287	289	245	258	268	266	287	243	254	257	258
6.83333	276	339	307	458	449	255	261	256	248	242	259	265	248	259	286	271	265	269	281	276	447	402	438	436	460	199	190	217	195	203	263	253	250	266	266	262	259	280	280	277	255	259	263	265	287	257	252	270	265
6.91667	291	384	354	454	465	252	262	241	251	257	251	264	257	254	295	272	269	260	273	271	414	407	444	453	444	202	193	210	193	201	259	248	263	252	255	270	254	274	276	294	255	256	283	267	283	255	253	258	277
7	294	390	367	497	474	251	259	260	259	257	251	261	263	259	287	279	280	270	276	280	442	425	424	435	433	206	191	201	213	208	268	262	259	273	265	263	269	275	284	284	262	265	254	269	267	243	256	271	269
7.08333	281	411	336	578	477	249	255	253	264	262	250	256	254	262	286	282	269	271	267	286	440	426	457	437	463	200	199	205	202	200	252	262	259	265	272	256	263	285	284	279	267	250	270	268	277	246	252	256	261
7.16667	308	391	502	588	474	246	257	245	240	261	255	266	257	262	285	287	273	271	273	267	474	450	439	442	453	204	182	195	201	214	267	247	268	250	274	266	279	288	277	297	255	269	275	272	279	249	261	264	265
7.25	307	367	462	600	503	257	256	243	256	268	257	284	257	252	292	277	292	268	276	288	450	451	435	448	442	194	190	205	201	196	262	258	256	256	256	272	263	288	278	282	260	259	269	264	279	245	249	261	260
7.33333	302	361	653	617	521	258	245	254	264	262	255	283	249	268	308	279	275	272	270	279	427	429	460	482	483	200	195	187	189	194	257	246	253	256	260	271	268	275	301	294	250	265	264	258	279	251	254	250	258
7.41667	311	342	543	604	478	256	248	258	274	258	252	287	262	265	295	276	282	269	274	281	442	446	453	468	486	196	184	199	203	199	264	247	258	259	266	272	265	297	299	292	249	257	267	262	281	254	259	254	264
7.5	327	408	463	636	544	247	253	252	257	260	245	265	259	266	280	270	270	281	269	285	438	453	462	485	477	201	189	196	198	196	252	257	248	254	274	269	273	296	302	278	259	261	248	256	280	252	260	255	265
7.58333	336	379	485	608	538	257	254	255	260	258	260	286	256	269	298	271	270	267	262	267	454	464	465	494	481	196	203	204	195	210	244	249	250	252	254	278	268	297	286	290	262	250	259	270	293	247	258	256	247
7.66667	319	378	455	600	531	247	255	254	263	264	263	270	251	267	290	280	265	277	272	284	475	439	452	474	484	197	186	295	200	195	261	254	258	251	268	269	280	285	291	284	261	261	272	260	278	236	258	254	251
7.75	346	509	675	1847	895	254	258	240	265	264	255	292	263	277	289	287	282	287	283	278	466	446	460	452	515	195	191	209	201	201	249	247	238	259	254	261	272	278	283	274	255	266	276	287	289	242	241	257	266
7.83333	370	554	603	1754	1189	257	250	257	258	259	261	286	260	261	306	281	280	285	274	294	464	460	452	475	498	196	195	207	208	189	260	262	269	266	261	265	271	289	292	288	255	260	271	273	286	245	268	272	267
7.91667	368	565	607	2291	1572	249	257	249	252	273	248	290	254	274	302	294	271	271	281	285	457	449	460	491	483	198	204	206	196	198	239	256	264	257	269	277	268	284	294	281	252	264	271	263	271	249	261	258	254
8	356	541	672	2187	1670	250	263	258	257	258	261	283	266	267	304	270	267	267	271	277	480	456	472	484	482	209	200	210	206	208	256	254	259	245	260	263	266	282	289	293	249	267	275	276	288	254	254	264	265
8.08333	350	608	673	2545	1690	251	263	263	260	260	255	286	254	268	297	279	284	261	281	287	449	443	466	495	472	192	202	274	202	196	260	259	262	260	273	271	271	282	289	301	250	263	264	271	274	246	259	261	259
8.16667	351	730	607	2675	1896	257	256	251	262	250	262	287	256	264	290	278	277	288	268	286	458	475	470	497	516	199	196	203	200	209	252	251	268	268	269	266	272	298	295	286	259	264	265	257	279	238	260	258	267
8.25	338	869	920	3583	2580	253	257	253	255	247	255	303	258	263	295	282	282	284	276	272	482	481	484	498	481	213	201	201	199	196	260	240	254	259	259	281	265	293	296	287	261	263	271	267	267	259	269	256	273
8.33333	357	791	1028	3980	2233	254	252	257	272	261	258	302	255	273	292	282	274	276	281	279	474	481	490	512	490	187	188	194	201	201	253	267	253	258	259	269	259	293	298	289	252	244	272	265	248	248	258	264	258
8.41667	354	770	991	4625	2870	249	257	256	255	253	261	340	252	272	302	278	267	280	282	280	468	477	490	485	511	200	193	208	201	192	255	256	257	262	268	268	261	286	293	297	250	257	259	268	288	262	271	259	255
8.5	400	765	948	5895	2738	256	266	256	260	258	253	330	259	261	292	280	287	281	285	291	472	497	484	503	479	210	198	245	208	206	255	257	263	255	259	262	251	298	285	304	257	263	265	267	262	258	268	260	277
8.58333	365	808	843	6311	2536	258	253	258	260	261	258	322	263	263	305	281	274	272	268	292	454	471	520	516	504	195	194	196	200	201	259	258	246	262	260	272	275	293	284	301	249	250	268	269	288	251	257	252	262
8.66667	395	782	964	6959	3202	261	273	247	253	265	256	315	258	252	311	286	285	293	292	293	470	497	506	510	501	189	202	208	186	206	262	263	263	260	262	269	285	316	290	288	249	259	270	265	262	245	267	262	263
8.75	400	811	1078	7037	2928	259	263	257	253	257	249	365	248	258	309	279	270	283	284	291	516	475	493	519	542	204	197	242	193	199	256	265	258	250	258	268	273	292	296	288	255	258	264	252	270	256	260	264	273
8.83333	425	1291	1389	8456	5034	248	260	251	254	272	247	342	259	260	308	287	303	279	279	283	483	486	498	522	496	205	204	319	196	190	257	256	262	259	260	272	287	298	288	310	248	263	252	256	269	236	256	259	263
8.91667	439	1449	1723	9270	6245	259	280	255	250	248	255	338	255	247	321	280	280	278	291	291	485	506	512	523	526	188	198	261	204	205	256	254	257	256	264	272	273	288	303	313	255	264	262	258	266	249	255	264	271
9	431	1481	1667	8944	5885	265	262	244	258	250	251	425	249	258	314	275	284	280	276	293	475	504	491	523	511	199	186	194	193	196	257	265	258	266	269	269	274	275	292	323	258	261	248	251	273	244	270	259	261
9.08333	494	1887	1523	7694	6061	276	285	247	270	260	240	376	250	255	320	274	279	290	284	291	472	502	502	536	541	195	206	232	206	200	257	255	266	257	271	265	275	309	299	295	256	266	270	274	275	247	267	266	268
9.16667	509	1517	1260	10438	5350	288	273	250	257	261	252	356	245	273	330	284	288	281	291	285	514	510	505	544	523	196	185	193	202	191	256	252	258	267	246	271	280	290	305	305	264	266	268	256	272	235	259	253	270
9.25	516	1406	1529	9590	5744	284	280	263	254	255	255	355	255	275	330	282	280	282	282	277	498	505	538	538	553	197	206	205	202	207	255	261	260	265	253	257	279	305	294	309	259	260	262	273	275	243	258	253	270
9.33333	641	2164	2395	10164	8867	284	263	250	256	253	253	361	253	263	329	291	283	286	286	286	491	500	513	533	562	203	198	202	200	203	258	263	260	263	259	273	267	308	327	308	252	252	262	258	283	249	264	259	269
9.41667	645	1797	2387	10109	7224	277	273	253	263	253	263	391	265	275	322	270	294	268	286	285	491	504	493	541	558	199	182	206	198	201	266	252	275	265	261	273	278	302	324	309	254	271	286	278	273	251	257	254	274
9.5	641	1747	2049	8551	6589	284	274	239	254	255	246	380	251	266	328	273	293	278	286	278	487	502	509	526	533	200	191	210	202	201	248	262	260	257	260	279	284	288	286	299	262	254	271	266	278	244	275	270	262
9.58333	720	1594	1930	11118	8997	282	275	245	267	248	251	384	256	262	315	273	281	279	280	272	558	498	474	516	565	207	193	205	197	206	254	254	250	254	260	264	281	292	301	303	264	259	263	260	270	257	259	252	263
9.66667	775	1551	2186	10316	10369	279	308	251	263	253	254	375	253	266	318	280	286	279	285	288	498	514	515	543	575	206	204	328	207	214	265	263	269	260	268	279	287	321	302	311	254	248	258	262	274	251	267	250	263
9.75	799	1719	2376	12072	11104	306	309	247	265	247	270	408	259	278	330	278	275	294	288	283	509	515	511	567	532	195	187	249	188	198	251	252	264	261	260	288	276	300	302	301	248	268	279	268	278	240	254	250	260
9.83333	1429	3325	4113	12748	14463	291	301	251	248	246	243	425	260	268	337	289	278	281	287	298	500	514	515	530	495	198	199	203	203	196	251	252	258	251	263	269	275	304	314	322	250	251	257	268	272	261	256	264	261
9.91667	1387	4362	4220	12885	15647	307	303	245	266	266	245	453	265	272	329	288	291	289	287	294	519	505	524	532	568	201	193	198	197	194	261	259	254	248	269	290	271	310	304	288	263	258	267	259	272	245	249	254	266
10	1206	4443	3015	15043	14136	303	318	255	258	266	246	473	268	279	338	291	281	280	283	285	521	515	529	545	519	215	182	206	200	207	253	256	263	259	246	284	280	317	291	313	253	251	267	270	270	245	257	253	269
10.0833	1367	4478	3777	18123	10284	303	318	243	260	257	252	532	259	270	320	284	281	288	289	297	522	508	534	523	531	211	197	207	204	206	256	269	255	263	260	275	277	311	302	294	256	250	269	258	271	253	256	266	257
10.1667	1778	6145	3477	16735	13730	285	339	253	253	267	257	579	270	283	340	290	287	289	292	287	492	503	540	524	538	203	202	202	195	198	250	258	253	257	263	277	276	307	304	300	251	259	276	253	287	254	266	266	246
10.25	1698	6549	6385	15190	12499	307	390	257	264	261	268	579	273	280	337	296	289	305	288	300	517	553	548	561	549	202	193	202	207	201	252	253	257	260	271	278	291	291	306	296	253	250	260	262	275	243	261	267	268
10.3333	2090	8135	5557	15416	10885	334	399	247	247	270	254	600	274	281	322	277	281	285	287	291	600	505	530	552	577	202	196	335	204	200	260	254	243	255	260	285	283	283	302	317	249	252	258	268	287	254	243	264	265
10.4167	2051	6969	7063	16101	12203	340	427	257	262	274	266	553	250	281	333	277	284	285	284	285	544	526	550	559	583	217	185	221	196	203	261	262	261	260	258	278	273	299	304	301	249	271	268	256	264	241	260	253	273
10.5	2007	7941	7680	21281	14033	380	423	252	252	285	252	592	280	283	344	279	281	272	282	292	512	535	548	566	594	210	197	206	203	201	263	246	253	258	266	281	274	304	297	292	255	266	264	263	271	256	249	269	262
10.5833	3078	7099	10913	20685	16105	384	478	253	257	331	259	701	269	283	327	285	286	293	292	289	593	551	551	578	609	199	190	216	200	195	259	257	253	263	259	298	289	304	302	302	255	258	258	258	275	239	244	252	259
10.6667	6533	6901	11323	21859	12246	395	480	257	249	622	254	713	284	282	329	289	284	295	291	288	547	529	569	573	582	205	200	241	201	199	257	258	258	251	270	287	276	327	289	311	253	240	259	262	285	245	257	256	265
10.75	7049	8942	9931	22657	14435	470	573	246	259	909	265	979	288	285	346	277	290	275	274	293	554	532	578	561	583	205	196	236	194	192	253	252	258	259	256	279	282	306	311	335	257	266	278	266	261	243	256	245	261
10.8333	7359	9924	10441	22756	15578	463	529	251	256	868	265	935	320	330	392	288	287	288	294	284	523	531	578	571	561	202	202	210	203	195	247	255	257	260	258	276	292	293	322	319	255	246	256	265	269	245	257	252	263
10.9167	11350	10019	11631	27658	16708	558	506	256	262	800	293	1104	312	326	397	286	289	280	293	289	541	551	567	583	551	196	186	204	186	202	256	275	258	266	259	298	292	326	315	308	259	261	276	274	270	260	267	255	264
11	8804	9652	10296	25429	17456	506	481	243	257	819	307	997	334	323	454	297	290	274	279	287	521	540	550	574	606	210	193	204	200	185	252	263	255	254	261	294	294	316	309	314	260	263	268	270	268	245	242	260	263
11.0833	12748	11672	13104	30606	18886	542	488	251	269	982	291	962	309	326	445	288	299	286	300	286	533	551	554	590	547	203	196	200	200	209	250	260	266	260	268	304	277	306	325	312	257	262	269	256	270	252	261	254	267
11.1667	13349	14965	14109	32709	21378	644	567	249	265	1112	309	1149	300	345	529	290	281	298	287	297	545	544	572	569	609	201	188	256	188	209	256	265	250	265	255	292	283	296	318	300	255	272	262	259	287	250	265	270	258
11.25	14560	14966	14139	32116	23146	662	620	259	256	1127	301	1199	308	348	546	284	293	295	288	307	567	546	546	553	542	201	189	203	209	200	255	254	259	258	260	296	274	313	302	324	250	269	277	257	285	256	250	262	274
11.3333	13754	15904	14249	36302	27352	632	577	269	253	944	295	1309	283	404	580	280	298	298	305	296	539	555	562	589	578	210	197	213	195	196	261	261	261	252	262	289	302	301	305	307	253	253	261	266	282	251	269	256	253
11.4167	13456	15997	15231	36184	27788	683	614	268	247	927	305	1339	297	369	685	294	284	295	288	303	570	552	559	561	584	201	198	213	193	194	257	255	256	269	267	287	291	305	309	303	265	255	264	270	274	253	266	252	256
11.5	12667	16543	15101	37677	28869	813	702	256	257	1147	290	1303	311	366	570	283	292	290	283	308	550	551	545	579	571	203	201	206	196	216	260	255	258	255	267	302	274	306	327	302	255	256	270	259	261	242	260	254	273
11.5833	11530	16736	15234	39296	28785	773	727	247	252	906	284	1427	349	361	624	279	282	287	290	295	556	555	555	581	588	204	194	343	198	195	251	250	257	245	267	304	284	306	309	311	250	258	258	254	261	249	263	250	272
11.6667	12465	17482	14346	41560	30333	832	996	277	267	1232	334	2146	451	372	778	289	298	290	278	279	535	541	586	584	610	214	192	218	207	197	245	256	252	253	262	284	283	299	332	333	263	254	258	259	269	262	247	263	259
11.75	15004	22626	18937	42738	32922	927	988	275	252	1251	335	2491	411	391	795	279	306	289	282	291	541	560	569	585	601	217	193	327	201	196	251	252	258	249	262	288	288	310	330	322	246	258	265	261	282	250	253	250	269
11.8333	14793	24475	22853	47785	35706	1049	1147	302	253	1705	346	2624	380	383	900	294	311	292	288	297	600	563	580	588	605	212	199	228	202	200	252	263	254	255	269	290	296	294	329	316	252	252	269	265	275	266	249	262	270
11.9167	22482	24040	24576	49386	38129	1117	1463	323	265	2546	344	2698	354	383	984	285	320	290	298	304	551	580	575	590	641	209	200	334	195	210	257	258	266	257	262	301	282	307	315	326	254	261	267	263	274	255	262	265	313
12	22519	27757	25838	49986	41784	1264	1311	310	267	1659	445	2547	409	395	1095	294	298	302	299	296	601	573	572	622	617	221	201	230	196	199	251	263	256	269	250	297	279	312	335	324	264	257	263	252	274	253	265	253	456
12.0833	20498	28275	26981	50581	42344	1251	1555	370	264	2168	621	6113	448	532	1584	291	318	292	292	318	582	567	563	576	645	210	193	215	196	206	255	260	255	260	257	307	290	304	313	321	253	258	263	265	266	255	260	267	692
12.1667	21022	29807	27937	49427	42170	1117	1357	335	259	1235	586	6490	477	504	2102	295	303	297	298	312	699	567	568	580	596	213	195	212	202	197	249	259	247	270	268	304	281	293	331	318	266	276	267	267	277	255	267	266	683
12.25	24470	32040	28760	51252	43890	1509	1788	500	257	1817	553	7048	492	545	2404	300	304	295	284	312	552	567	582	603	588	212	193	214	201	190	252	252	251	250	262	298	291	325	301	336	265	255	266	271	296	258	254	251	769
12.3333	24971	33944	30189	50867	44016	1874	1891	449	261	1772	508	5310	460	474	1559	322	319	286	299	303	621	570	561	581	581	209	213	228	202	206	241	259	259	253	268	291	296	323	325	329	245	252	263	248	269	244	258	263	1023
12.4167	27355	38270	36015	51424	47060	2348	2081	484	265	2044	527	5932	442	504	2228	299	313	311	292	300	555	556	572	574	610	207	196	221	199	196	253	269	274	265	262	290	286	324	320	322	263	273	258	270	265	262	258	259	1169
12.5	31770	39591	40975	50708	47789	2818	2282	568	258	2407	507	6196	462	484	2123	306	323	300	300	316	577	583	588	593	623	207	198	228	198	191	262	264	258	275	254	307	292	331	312	336	254	260	264	259	277	248	256	263	1295
12.5833	32032	39816	38821	48895	47086	3075	2524	495	261	2436	561	7378	496	504	2586	302	299	312	295	317	608	590	578	579	607	217	203	289	200	187	254	261	259	251	260	298	290	322	310	325	244	254	272	271	276	258	263	267	1535
12.6667	36163	46557	38360	49719	48725	3198	6652	568	275	3305	520	6485	459	498	2192	312	316	305	312	313	618	559	626	644	612	199	178	239	196	201	256	280	259	266	262	294	285	346	324	334	257	252	268	257	284	246	259	262	1687
12.75	38512	48008	47073	48948	47887	3751	7786	562	258	4123	520	6967	489	487	2233	334	316	300	307	307	566	620	579	610	612	223	192	296	207	194	260	263	270	262	267	291	289	370	334	348	252	257	262	266	289	251	251	261	1807
12.8333	39603	48111	46014	48581	45908	4354	9362	787	268	5108	506	6640	464	487	2104	297	316	296	297	310	632	586	601	592	633	212	195	260	200	195	270	254	271	266	259	300	297	323	323	340	258	259	251	264	269	257	260	261	1629
12.9167	38558	48137	44720	46115	44264	6194	9451	916	267	5508	575	7207	501	487	4299	309	319	299	313	303	576	628	574	623	648	222	192	243	203	189	242	260	251	252	259	298	290	318	323	325	247	259	272	263	273	254	252	261	1737
13	43112	48339	47647	46748	44863	7531	9492	825	258	6498	505	8100	554	468	4302	301	314	308	321	314	621	617	601	601	628	209	191	284	203	195	254	254	261	258	251	311	294	332	308	330	249	279	260	250	272	253	255	256	1939
13.0833	46162	48053	49778	46758	45353	7423	9333	659	254	6145	543	6828	589	455	4321	296	313	302	289	310	549	585	590	598	606	222	205	247	192	212	252	249	267	264	252	299	297	307	326	327	262	260	264	265	273	268	264	262	2153
13.1667	47689	48004	49937	46968	44134	8157	9465	684	253	6462	582	6908	680	509	4561	301	306	309	300	305	599	605	601	575	616	218	196	395	190	212	255	247	276	259	253	306	292	315	326	327	257	257	260	266	269	253	268	257	2698
13.25	46489	47367	47309	43693	43755	7448	9689	770	264	5594	743	9309	902	632	6222	310	312	300	301	312	665	593	576	575	630	219	187	259	204	207	258	245	261	263	264	294	300	314	315	329	247	266	263	270	272	263	262	259	2557
13.3333	51998	48440	52086	45082	44361	7607	10434	798	255	5532	820	14778	852	629	7586	294	325	297	314	309	567	597	582	615	592	227	206	383	208	209	255	252	272	257	272	308	281	338	318	320	258	259	261	258	276	265	264	257	3225
13.4167	51436	47086	50278	43638	43141	9011	11866	768	255	8466	1015	14910	993	713	7577	317	311	306	309	315	573	583	599	621	611	223	197	259	200	221	252	249	260	267	271	319	305	327	322	336	251	250	274	261	272	254	263	258	3187
13.5	53270	47317	50339	44215	43146	9186	11225	863	261	6520	1092	15710	1270	881	7644	295	307	313	311	300	564	630	610	621	641	232	203	309	204	211	253	250	266	262	271	310	310	320	349	329	269	263	268	258	271	269	271	263	4170
13.5833	51877	46274	49432	42908	42660	6906	11256	770	260	5773	1051	13663	1320	967	6843	318	330	300	314	329	679	612	578	592	642	243	198	290	202	216	260	251	274	260	271	290	299	307	330	338	251	256	258	262	268	254	261	254	3881
13.6667	50010	45168	48754	41839	41027	9251	12077	789	263	5137	1152	15468	1363	1085	7465	303	323	299	308	329	619	615	598	624	610	229	199	283	198	195	252	266	266	252	268	321	318	330	348	330	256	263	261	267	274	253	260	254	4339
13.75	50662	44797	48602	41778	41269	9979	12852	894	271	6333	1419	14570	1445	900	9102	305	325	308	320	312	604	589	590	628	622	236	198	291	211	203	254	255	256	250	253	307	305	325	337	353	256	255	260	267	272	240	264	253	4136
13.8333	50196	44319	50554	41416	42122	10306	11887	855	258	7220	1602	15704	1630	1417	11434	310	317	300	309	300	638	609	606	604	628	259	201	278	206	204	249	262	272	267	272	303	298	315	340	347	261	251	270	270	275	261	262	264	4896
13.9167	50485	44340	49269	41388	40594	13505	13536	970	283	4985	1658	15495	1620	1461	10082	305	321	311	308	311	639	579	632	622	629	248	199	339	195	200	253	257	255	255	258	312	308	351	349	334	251	263	268	267	275	259	262	257	5276
14	49458	44131	47511	40103	40347	12601	12952	914	265	6461	1685	15187	2029	1473	10440	314	326	297	293	307	587	604	629	623	588	262	195	299	207	193	245	254	261	253	261	321	299	321	347	350	249	266	274	258	262	249	255	262	5356
14.0833	49392	44075	49140	41091	41124	12365	11471	1054	265	6446	2262	16834	2439	2042	11319	309	343	323	319	316	649	616	621	639	689	237	198	361	204	205	251	264	265	256	269	302	303	309	329	348	264	246	262	271	275	260	261	266	5565
14.1667	48475	43085	48711	40494	39053	15959	14856	1525	257	8251	2226	17214	2757	2109	13606	342	338	322	309	309	606	623	614	645	637	258	201	299	196	210	249	266	257	257	254	322	294	329	337	341	252	261	272	265	282	256	253	269	5780
14.25	48221	42934	47171	39139	38752	16100	14989	2275	260	8467	2494	20190	3001	2013	14015	311	313	302	305	297	665	666	639	628	655	251	198	303	219	203	255	269	252	267	282	323	300	326	339	341	259	250	272	264	263	247	266	251	5751
14.3333	47277	41830	47619	40038	39201	16239	14744	1301	263	8374	2474	17587	2724	2087	13413	326	318	312	324	314	665	616	665	612	617	243	200	334	221	220	256	250	265	260	257	307	308	326	323	340	245	254	259	259	275	263	266	256	6236
14.4167	46536	41035	46181	38533	37942	16336	16352	1656	249	7486	2346	18929	2763	1910	13603	323	318	325	314	307	697	611	611	619	637	247	196	308	206	194	247	246	264	272	261	319	312	320	345	330	247	259	263	269	276	257	257	265	6138
14.5	46318	41308	45299	38684	37829	18237	17846	2071	262	8757	3073	22218	3460	2522	15015	330	344	314	326	307	593	589	622	654	660	246	207	323	215	223	262	256	268	251	265	308	293	325	342	338	256	258	260	270	266	262	262	264	6222
14.5833	45438	39496	44302	37746	36965	19566	19928	1916	270	9427	2324	21084	2730	2259	16358	311	327	309	308	294	648	603	636	620	614	262	205	270	220	223	250	256	260	257	256	323	298	375	321	343	252	254	260	250	257	246	252	252	6246
14.6667	45283	40176	46009	38065	36609	21922	21070	2595	273	9513	2891	21701	3515	2760	16030	322	329	302	321	294	638	615	656	629	602	263	216	311	225	221	250	261	269	259	268	309	300	310	337	339	252	266	264	266	261	274	260	260	6255
14.75	46665	41386	45755	38487	39079	23282	21506	3184	265	11463	3020	23693	3954	3347	17839	316	330	323	318	312	634	627	633	608	617	277	202	325	213	211	251	261	262	262	260	318	300	311	337	351	258	260	274	289	275	246	263	266	6495
14.8333	44960	40232	46907	37729	37972	24015	23363	2558	254	10827	3527	26778	4118	3418	20098	327	321	308	325	325	585	614	598	605	638	264	212	304	220	217	254	253	255	269	263	318	307	342	329	356	253	258	265	269	270	265	259	259	6282
14.9167	44333	39468	44277	36279	37037	25064	25292	2705	257	13710	4128	27601	4191	3158	20333	300	348	312	315	309	664	631	638	606	648	280	211	320	216	214	246	264	271	264	276	325	300	322	355	340	252	254	255	262	272	253	264	275	6201
15	44135	38981	43372	36008	36052	28357	27444	2417	248	13898	3329	29851	3520	2911	20154	315	325	313	313	308	589	617	610	613	644	274	213	469	210	223	248	260	264	254	257	323	289	351	327	349	253	259	249	266	271	266	254	257	6008
15.0833	44666	39769	45225	38203	37950	32634	31707	3004	276	14446	4024	32484	4718	2940	23034	322	338	322	321	315	622	615	633	637	650	273	211	430	234	224	269	260	266	262	269	317	306	363	349	354	249	261	268	269	266	270	270	258	6493
15.1667	44199	40381	43903	38340	38418	34128	34349	3331	260	17497	3878	33452	5305	3148	24961	337	350	328	322	334	639	661	633	664	643	278	213	316	218	217	250	266	267	261	258	314	316	371	329	369	256	258	266	261	273	263	250	262	6430
15.25	43567	39287	43129	35352	36750	37682	34924	4647	271	18107	4319	33384	5289	3632	24659	332	316	314	324	333	661	622	618	633	639	290	219	377	229	220	259	253	268	258	267	313	313	323	331	368	260	253	256	261	283	273	263	267	6307
15.3333	42856	38562	44355	35087	35651	38149	38368	5140	268	18504	4516	34449	5191	4011	25218	337	339	310	316	312	588	633	648	637	668	275	207	316	228	222	246	266	254	248	258	317	303	367	363	363	260	247	257	268	266	258	265	252	6289
15.4167	41302	37194	41246	33647	34486	40275	39786	5865	265	18769	4298	37048	5826	4927	30199	336	331	313	312	320	663	637	635	633	622	269	214	418	221	221	253	245	258	259	250	311	306	347	341	365	260	255	273	260	283	246	270	257	5934
15.5	41725	37697	41576	34402	34830	41270	40890	6159	257	22310	4354	36897	5705	4749	29620	357	335	308	320	321	682	627	657	620	621	289	218	395	218	218	254	269	252	261	257	316	308	345	370	363	247	250	274	262	281	261	264	263	6095
15.5833	42563	39119	43454	36113	35142	44749	44379	6615	264	23864	4573	37792	6154	5181	30313	349	345	337	319	324	627	648	617	648	670	284	230	469	219	226	260	268	257	261	258	311	316	336	337	383	259	252	260	255	283	267	258	265	6645
15.6667	42010	38393	45552	35325	35370	49232	47681	6685	261	28825	7565	40248	8183	6480	32579	325	348	325	333	335	601	633	642	649	712	299	222	310	232	235	248	273	269	266	266	318	320	369	358	377	261	258	268	260	281	267	259	263	6519
15.75	42270	38380	44388	35085	35911	46832	46505	5739	265	29442	6432	40938	7305	5290	32362	348	353	322	322	361	672	644	667	644	641	307	220	433	227	227	253	267	273	260	281	322	309	338	363	366	246	258	261	261	278	262	276	263	6457
15.8333	39932	36477	42559	33417	34721	47186	47950	7603	259	35698	6273	43595	8090	5527	33605	349	350	319	312	332	709	636	654	652	650	292	220	349	244	224	263	272	270	268	271	337	323	372	361	377	254	256	275	264	275	269	260	255	6202
15.9167	41206	37742	42356	33339	36049	48064	47480	6989	273	38329	6388	41137	7538	5447	33347	331	348	333	339	367	646	644	654	672	663	284	219	314	236	230	254	263	271	268	275	325	330	347	349	389	259	253	272	251	269	264	263	253	6609
16	40664	37726	42295	33784	35153	48016	48698	10197	276	40438	6799	41684	9776	7449	33858	387	339	323	326	349	627	638	649	635	667	295	228	452	242	234	250	262	278	259	284	330	335	354	337	397	244	256	263	271	268	264	277	276	6341
16.0833	40459	36951	41393	34389	34950	47443	48425	9943	268	41437	8831	42010	10454	7822	36553	334	376	323	335	336	667	644	645	700	672	360	231	315	264	233	261	259	270	275	267	332	339	349	348	372	254	266	266	267	276	271	270	259	6478
16.1667	39647	36631	41111	32529	33853	46951	47521	9931	263	44578	7927	40730	11043	5946	36956	384	367	338	337	325	663	678	661	680	649	355	228	421	280	259	245	270	268	276	271	339	340	410	365	380	243	262	262	262	283	253	259	255	6518
16.25	39298	35510	40834	32829	33997	46113	45943	10268	275	44862	8465	39865	10709	6380	36658	354	356	340	348	347	671	644	654	624	646	372	247	342	294	262	261	257	272	269	270	325	334	393	368	382	243	255	264	250	277	254	257	259	6477
16.3333	38522	34625	39641	32056	33427	46029	45716	10854	268	43620	8488	38395	10621	7721	36177	347	363	327	346	344	786	656	631	644	658	354	295	311	271	254	263	267	279	264	272	341	328	352	362	377	260	264	268	253	266	266	267	258	6350
16.4167	38559	35187	41493	32889	33724	44981	45435	10456	256	44506	8784	38341	10884	7854	36404	365	362	329	345	331	739	641	658	626	668	357	243	322	280	257	242	281	276	273	267	323	310	364	372	364	257	253	268	265	277	275	268	261	6421
16.5	38125	34766	38794	31780	32961	45359	45136	12849	272	48358	9896	39139	12228	10357	37711	342	377	333	330	355	630	674	705	681	664	339	262	455	289	251	255	273	270	268	273	333	339	362	367	368	253	261	272	264	272	270	257	262	6561
16.5833	38041	34678	39597	32782	34067	45822	46066	13565	273	48503	9439	40990	12532	9061	36062	362	364	332	327	348	703	653	675	682	682	319	293	438	296	261	247	274	271	280	285	330	331	347	358	382	253	262	277	258	269	277	283	273	6396
16.6667	37221	33923	38596	31467	32840	45390	45613	15191	276	48566	9484	38164	12292	7969	35088	371	371	319	349	342	668	666	678	672	676	346	234	320	247	271	250	279	272	264	266	324	351	374	366	376	257	252	256	254	273	267	258	262	6474
16.75	36902	34265	37646	31436	34432	44468	44162	15434	267	46485	10843	37744	13371	9264	35340	371	374	339	346	365	634	640	682	674	663	317	236	405	269	263	251	279	279	277	263	345	323	351	353	379	251	257	262	256	269	271	263	268	6350
16.8333	36926	33936	38009	31373	32884	44503	44156	17399	279	48051	11457	38307	15542	10887	35829	389	395	335	347	379	752	678	663	646	677	379	245	364	277	278	245	273	284	280	275	325	340	386	378	386	255	254	262	267	277	275	274	279	6335
16.9167	36928	34214	37924	31974	33584	43251	42732	17559	268	46973	12982	37975	15691	11194	35604	368	399	351	342	353	692	654	640	651	684	357	242	347	273	282	258	270	280	279	288	331	324	358	390	389	243	244	261	272	263	260	276	265	6557
17	35509	32799	37026	30389	32473	45002	45614	22230	281	48054	13660	36872	17035	13493	35400	387	371	330	329	357	640	622	675	689	694	402	247	343	268	317	265	256	284	288	270	339	330	347	354	385	248	257	265	257	272	270	259	273	6191
17.0833	34990	31775	36838	28912	30797	44267	43645	23618	258	46447	16952	37189	18306	15143	35829	369	365	345	366	353	641	642	655	661	663	391	246	429	267	308	248	262	284	272	272	340	338	360	356	369	264	255	261	255	272	268	266	274	6319
17.1667	35987	32595	36947	30118	32436	42965	44899	25866	282	46038	20054	36039	21643	19110	35443	383	386	351	364	374	628	686	727	728	686	376	349	375	274	318	254	285	282	277	280	350	346	370	373	379	264	250	254	272	281	264	263	263	6371
17.25	35709	32662	37915	30150	31554	42801	44529	25480	278	45070	19242	36871	22524	19454	34161	357	373	338	360	363	723	661	680	666	661	409	240	333	305	301	258	272	276	273	284	342	334	374	360	368	259	270	263	261	265	258	273	273	6102
17.3333	34747	32307	35037	28989	30610	43276	42056	28541	267	45293	21254	36318	24501	20778	34257	373	393	345	348	352	746	646	665	672	681	420	258	357	288	346	257	264	284	282	274	328	339	370	362	397	253	258	254	253	268	262	268	281	6224
17.4167	33352	31480	35967	29079	30094	41399	41597	29959	271	43366	22298	36151	28108	22464	35077	404	373	342	355	343	757	682	625	665	649	430	291	407	309	345	252	269	287	269	284	336	340	364	382	389	254	261	267	252	275	265	278	278	6176
17.5	32975	31599	35429	29035	31306	42760	46286	31669	271	44118	23347	38091	28716	23784	34267	406	385	346	371	353	660	675	654	675	668	429	345	458	264	361	263	279	284	292	288	345	341	367	370	393	263	261	267	272	264	272	276	279	6098
17.5833	33269	31444	37021	28146	30229	42621	40920	34544	259	43753	24688	35907	30804	27131	34977	355	376	335	338	369	641	684	653	671	692	446	264	424	323	286	249	273	280	276	284	331	339	368	359	395	252	251	258	257	276	271	276	267	6075
17.6667	32430	30417	33032	27416	29521	41161	44125	37016	285	44011	24145	36599	32445	28093	34435	396	377	327	351	357	674	636	675	671	727	488	287	443	321	278	251	273	273	284	273	366	348	425	384	395	263	268	266	282	280	261	275	261	6374
17.75	32568	31286	33907	28180	29935	41593	44690	38788	270	43952	27359	35810	34219	28221	34077	391	394	334	370	364	645	646	669	710	780	491	429	436	325	270	264	256	286	287	287	378	342	404	381	394	254	264	266	278	269	267	277	270	6115
17.8333	32416	30500	34080	27501	29465	41978	41114	42809	278	43104	29537	37036	34661	27845	34876	419	390	330	341	364	642	713	691	766	807	451	406	530	318	297	255	264	274	271	272	370	355	382	369	386	254	256	257	272	283	266	271	270	6098
17.9167	32710	31077	36257	29508	31521	40963	39813	39229	279	43225	28544	36583	35578	28454	34740	455	399	328	379	370	751	683	687	833	925	507	285	532	356	289	249	275	279	273	269	353	354	396	383	405	249	261	259	255	276	272	277	259	6366
18	32295	30898	32966	28046	30620	41113	39636	40964	277	42710	31892	34363	35183	31642	32683	379	407	335	373	339	645	667	688	957	1025	509	298	530	365	357	254	278	287	285	262	373	355	380	398	379	251	257	262	246	263	272	265	262	6186
18.0833	32543	30468	33762	28397	30496	39364	43724	43301	261	40364	33342	34215	35677	32725	31730	383	403	352	359	370	695	676	669	974	1093	547	317	606	357	325	257	269	284	297	283	344	346	378	384	404	241	256	257	265	278	261	275	266	6272
18.1667	31425	29708	32876	27283	30120	39409	41390	42352	272	41237	33374	34525	37088	31591	30849	491	407	364	381	373	658	667	657	1098	1307	515	314	546	367	349	257	269	293	293	267	339	351	357	380	395	246	254	268	265	273	270	273	279	6278
18.25	32052	30210	35229	29336	30533	40275	42870	44301	270	41659	36229	33618	37589	34218	32959	410	409	360	358	386	652	672	662	1460	1658	534	287	595	342	314	258	272	281	276	279	366	351	410	414	404	255	256	277	260	270	271	264	277	6070
18.3333	31307	29684	32137	26784	29942	39025	38419	46968	279	38934	37907	33651	39777	36667	31899	431	410	355	341	344	722	715	685	1618	1812	561	363	701	351	300	255	278	278	287	277	352	343	389	384	403	258	257	268	264	278	267	273	269	6059
18.4167	31560	30183	34817	28903	30609	38630	42488	47847	284	39858	38167	35065	43158	36393	31152	464	415	375	373	371	665	662	654	1860	2104	605	291	547	373	284	257	287	290	303	284	341	355	377	379	402	248	265	257	266	279	264	283	278	5971
18.5	31565	29883	32505	27572	29246	38217	39163	48160	277	39174	37681	34188	39055	35936	30874	527	423	365	365	356	697	714	674	2125	2420	691	321	683	380	324	260	266	292	282	277	346	353	397	386	405	254	268	266	256	268	259	278	267	6101
18.5833	30772	29563	32066	26389	30252	38798	40660	45183	275	39391	37423	33393	47456	34913	29805	507	425	367	363	369	684	668	678	2424	2665	654	336	635	270	334	257	264	283	267	283	367	350	389	367	387	235	247	257	258	272	272	277	283	5964
18.6667	31019	30409	33611	27250	29557	38281	37664	46152	265	38973	39523	34901	42104	38576	30598	453	421	361	377	391	689	681	686	2748	3177	645	294	666	283	322	260	277	281	279	285	367	360	405	409	393	253	253	263	266	266	277	288	275	6041
18.75	30554	29622	32320	26991	29260	39038	39218	49164	276	39185	38993	32723	41022	36228	29564	470	447	367	374	385	696	681	720	3341	3623	636	292	617	353	282	273	271	276	277	278	385	350	410	403	422	249	252	261	257	260	273	273	275	6074
18.8333	30442	29689	33507	26823	30298	37628	36883	46351	280	38245	43039	35898	53217	38489	30866	440	456	366	397	409	665	690	653	3585	3804	708	299	670	392	307	271	282	278	295	273	359	358	409	382	409	259	261	272	254	274	270	285	275	6225
18.9167	30023	28707	31241	25621	28602	38779	37663	48726	277	39413	42531	33285	40097	37791	30487	454	429	335	370	378	707	724	684	4006	4271	771	328	743	340	335	273	278	278	266	292	339	352	388	398	422	251	261	258	267	263	274	261	275	5904
19	29863	28515	30965	26034	28562	37640	37151	46234	268	37343	40307	33200	36454	35955	30181	489	448	366	357	373	733	719	689	4174	4360	830	354	676	360	339	271	269	281	279	281	392	364	383	381	388	252	250	251	263	273	271	274	268	5907
19.0833	29016	28096	30127	25545	28100	38424	40971	47248	274	38296	42337	32571	41916	37130	30481	458	469	364	360	353	883	752	718	4494	4575	837	324	732	424	318	280	263	278	286	285	372	368	395	389	420	259	247	263	272	284	266	285	264	5939
19.1667	28973	28284	30933	25848	28664	37877	36787	45292	272	37177	43470	33414	41932	37348	29536	520	458	352	387	389	1020	769	701	4635	4651	801	313	623	370	341	264	267	305	275	285	370	366	412	387	404	268	266	264	259	278	271	277	268	6060
19.25	28536	27963	31850	24694	28237	38014	36087	45586	278	37134	37714	32299	35133	34799	29547	506	459	354	350	366	1111	868	746	4790	4888	857	353	735	341	331	271	266	286	283	281	359	358	389	397	416	260	259	271	266	279	265	261	266	6085
19.3333	29633	28736	31860	26738	28940	37501	35788	44780	270	36343	40578	32347	35661	36049	29509	533	482	356	369	390	1413	1011	743	4748	4811	903	329	676	411	380	271	276	296	292	282	370	351	433	440	420	259	264	271	274	283	282	285	271	6032
19.4167	28996	27907	29937	24261	26531	37114	35392	45036	261	36521	37539	31313	37365	35183	29005	514	512	351	355	388	1615	1150	827	4821	4893	1044	356	762	467	394	278	270	282	282	273	383	353	420	382	406	261	255	263	274	278	278	278	271	5832
19.5	29015	28628	32004	27263	27913	36171	41545	43919	275	35608	40231	30648	34463	32388	28813	527	558	365	378	426	1876	1373	931	4779	4777	1022	304	813	372	350	270	276	307	316	279	362	371	395	397	402	252	241	263	252	288	273	282	277	6264
19.5833	28567	28413	29811	25356	28421	36872	37046	45296	261	37422	36806	31585	35272	32277	29171	574	542	369	359	432	2092	1569	1115	4923	4878	1068	326	891	440	369	274	283	289	291	284	380	368	391	417	413	238	266	273	265	284	262	278	266	5974
19.6667	28721	29053	33567	25643	27972	36289	38148	43252	279	36019	36926	29903	33512	32151	28152	642	561	367	377	426	2365	1739	1188	4765	4850	1134	389	749	503	407	290	266	279	289	278	360	363	418	395	400	263	254	272	267	278	272	279	278	6204
19.75	29390	28695	30648	27063	28394	35806	35253	44141	286	36498	36104	31802	38947	33065	28070	562	588	384	396	473	2724	2111	1460	4864	4931	1241	418	772	434	483	279	274	292	290	281	371	349	423	391	424	257	253	269	269	272	276	275	281	6261
19.8333	28470	28098	30643	25197	28073	36131	37489	44357	288	36438	39066	30553	40025	33367	28179	580	616	378	393	386	3197	2384	1641	4940	4982	1245	471	720	351	468	288	281	288	295	283	348	360	420	418	410	250	248	273	269	272	276	276	282	5882
19.9167	28057	26905	29269	24085	27513	36207	40409	44518	294	36388	37303	31553	36749	32867	27457	559	592	372	400	413	3514	2769	2043	4951	4846	1332	384	702	459	394	286	284	306	274	283	381	375	443	414	436	265	253	250	270	280	282	269	279	5549
20	28502	27779	31617	25659	27626	36393	36295	42868	290	36296	35288	30168	39733	31933	27818	577	702	363	387	406	4057	3088	2282	4863	4881	1596	556	869	540	443	274	276	281	288	277	367	371	430	433	421	255	251	255	275	281	295	283	276	6006
20.0833	27607	26782	29150	24943	25739	36268	34806	42823	289	36237	36056	31627	32475	31817	27864	669	661	358	390	414	4241	3534	2645	4864	4768	1412	412	864	464	355	288	263	280	281	290	376	370	485	392	428	250	259	266	261	274	275	283	271	5523
20.1667	27967	27774	29894	25640	27429	34953	34266	41452	303	35618	36503	31826	33443	30497	27466	656	714	368	395	415	4502	3648	2902	4913	4916	1446	406	728	440	449	297	286	288	282	281	382	345	464	426	410	254	272	276	256	279	286	296	282	6047
20.25	27496	27070	31062	24878	27081	35334	35387	40710	299	34556	36971	29297	37624	30710	27339	711	683	379	411	435	4742	4074	3239	4866	4787	1494	390	734	515	424	301	292	289	289	288	391	353	460	403	394	261	254	263	273	281	288	298	272	5894
20.3333	27289	26844	28646	25322	27715	34892	35281	40593	304	34572	37387	30960	31850	30581	27250	647	718	370	398	421	4733	4221	3489	4856	4936	1351	339	736	504	327	284	276	289	305	278	381	362	438	388	422	261	269	264	265	262	289	277	284	5945
20.4167	27636	27104	29532	25183	27987	35668	35341	43038	322	35872	41041	31129	36036	30488	27289	846	860	366	416	439	4879	4570	3892	5010	5081	1632	388	776	511	371	291	277	287	304	278	384	344	451	407	425	268	245	268	261	271	288	275	284	5897
20.5	27763	27142	29636	24973	26992	34611	34250	40992	331	34551	36333	29857	36496	29855	26536	878	868	393	396	452	4868	4519	4131	4871	4941	1550	383	849	478	384	278	269	285	302	279	390	361	440	378	433	249	267	268	262	281	276	282	282	5982
20.5833	27500	27088	29139	24986	27819	35820	34375	41119	488	35308	37567	30360	31668	30051	27337	930	913	368	387	468	5073	4826	4535	4888	4967	2003	329	730	534	408	289	274	291	292	290	392	381	477	425	418	266	249	263	258	275	290	282	290	5920
20.6667	27579	27054	29013	25017	27220	35031	38295	41070	635	34728	35362	29069	31767	29062	25931	1023	1158	387	416	479	5048	4817	4719	4913	4984	2163	326	874	526	392	307	274	280	302	287	380	375	464	415	435	252	258	265	267	265	290	282	303	6073
20.75	27268	26928	29266	26137	28036	33966	34869	40232	477	34154	33817	28092	32454	29739	26485	1074	1322	386	407	453	4904	4784	4733	4895	4913	2036	460	872	534	495	305	286	287	286	303	397	367	494	412	425	260	258	273	269	277	292	283	317	5800
20.8333	27119	27091	28695	25259	27534	35328	34312	40976	1220	34875	33236	27279	34148	29022	24813	1083	1332	392	388	443	5172	4820	5046	4973	5149	2359	370	1019	467	452	293	261	293	290	285	396	386	496	402	417	255	251	258	261	267	281	276	299	5905
20.9167	26217	26323	28383	24408	26890	35251	34933	41003	1430	35695	39023	27488	36741	28957	25589	1222	1371	378	395	447	5148	4938	5129	5100	4916	2765	343	824	479	439	287	273	290	308	289	394	364	495	415	434	255	252	273	265	282	284	281	295	5959
21	26401	25924	28042	24004	27247	33859	33279	39171	821	33441	32450	27012	32808	28746	25356	1355	1435	390	391	405	5095	4901	4917	4899	4916	3587	447	899	497	549	296	264	289	287	278	374	375	478	426	434	250	263	269	262	283	283	290	288	5902
21.0833	26913	26502	28839	25538	26286	33673	32497	39781	1176	33551	34418	26069	35629	28607	24692	1522	1757	390	412	432	5086	4898	4954	4963	4933	4359	497	941	573	518	280	282	297	300	295	393	354	478	432	429	250	265	279	268	279	290	291	285	5924
21.1667	26531	26004	29126	23730	26564	33494	31983	38640	1891	33387	33580	25842	28735	26577	23832	1593	1836	376	393	435	5010	4899	4942	4955	4913	5358	629	1043	584	460	290	280	284	305	276	391	357	517	413	420	249	269	264	260	278	275	284	307	5853
21.25	26504	26693	28545	24859	27134	34532	35030	41006	3697	34018	30999	24562	30634	27063	24256	1762	2080	411	393	437	5038	4917	5032	4949	4915	5802	491	1133	571	661	285	270	294	313	296	397	365	526	417	438	267	256	251	259	256	289	286	287	5804
21.3333	25833	25910	28976	23704	26536	34232	36900	37856	5032	34016	31154	24839	27647	26904	23692	1924	2281	390	416	451	4997	4937	5069	5015	4884	5861	477	1141	686	472	295	285	287	290	293	383	378	506	416	429	254	249	265	258	275	292	275	279	5641
21.4167	25970	25854	28787	23589	26547	36072	35962	40775	6181	35801	32585	25615	31025	26920	24050	2059	2443	378	385	451	5063	5090	5218	5146	4992	6047	453	1029	588	551	281	285	302	304	285	402	376	551	435	439	260	263	272	260	278	283	283	286	5904
21.5	26262	25797	27556	24989	26187	33313	33535	38350	3856	33468	32667	26608	33230	26204	23424	2225	2871	395	392	414	4953	4899	5081	4961	4944	6611	490	1055	691	607	288	272	319	306	295	385	378	548	412	435	251	254	265	262	269	296	274	282	5895
21.5833	26643	26703	28220	24921	27299	33934	34378	38582	5446	33648	33275	26130	29500	25595	23414	2496	2887	395	401	442	5017	5029	5095	4964	5010	7163	459	1124	602	706	297	289	304	288	289	402	376	547	422	444	253	268	255	255	281	299	294	304	6040
21.6667	25670	26074	28033	24113	25952	33314	32334	37598	6963	33360	35281	24727	28071	25724	23580	2752	3259	397	403	452	4985	4926	5095	5058	4928	7546	465	1200	668	581	284	270	323	288	292	395	380	562	441	450	244	258	259	261	282	285	295	293	5777
21.75	25822	25818	27677	25164	26009	33782	35691	38991	8375	33740	32857	24324	25716	24671	22582	2922	3399	396	394	456	5046	4985	5177	4906	4928	7943	493	1425	750	651	295	289	302	298	287	397	376	600	429	440	260	247	256	264	261	283	283	274	5835
21.8333	25794	25687	27007	24560	26030	33700	31650	38245	9179	33384	30897	23965	27650	24526	22377	3166	3912	406	399	456	4971	4909	5068	4905	4899	8196	516	1234	719	722	287	294	299	291	290	383	372	549	420	435	264	261	264	267	274	277	292	287	5846
21.9167	25609	25640	27538	24354	25931	33404	34191	37818	9237	32956	28851	24129	26818	23803	21931	3477	4145	395	411	455	4952	4872	5047	4947	4952	8298	489	1355	767	639	295	278	299	296	286	407	385	584	414	442	258	259	257	254	284	281	278	282	5862
22	25393	25388	26873	23523	24974	33227	31438	37247	11758	32917	29759	24346	30545	24082	22582	3851	4492	400	389	505	4986	4962	5117	4899	4863	8350	478	1425	760	585	303	268	313	294	295	392	379	607	423	435	254	255	265	270	276	280	280	282	5646
22.0833	25097	25390	28075	24137	26019	32842	31875	37216	12198	32506	30484	24721	25627	24679	22562	3887	4774	424	405	506	5014	5006	5085	5030	4938	8487	463	1425	751	596	281	293	302	304	311	409	388	565	436	445	260	265	257	262	274	274	291	286	5792
22.1667	26182	25998	28247	24416	27113	32654	30944	36573	13163	32734	31049	24440	25964	24181	22669	4539	4961	401	420	508	4910	5014	5113	5059	4904	8441	509	1398	791	638	292	315	337	301	302	422	376	564	417	425	252	264	259	267	265	273	310	286	5913
22.25	25639	25393	27359	25194	25767	33287	31385	36779	16788	33337	28898	23164	31355	24270	22233	4790	5392	410	411	488	4983	5048	5161	4961	4962	8365	477	1529	788	619	309	277	308	303	301	421	389	578	417	441	257	249	270	271	286	287	276	321	5840
22.3333	24596	24985	27085	23569	26227	33021	31661	37237	18848	33134	29879	22856	33485	23474	21812	4963	5208	400	398	475	5003	5005	5215	5028	4815	8219	545	1476	737	657	293	275	292	303	307	419	388	615	443	452	256	261	262	260	271	277	284	285	5691
22.4167	25109	24918	26859	23001	25144	32983	33234	35710	21459	33360	28242	23114	26621	24119	21828	5216	5629	388	393	482	5007	4993	5155	4951	4994	8241	534	1593	815	702	299	279	287	293	294	405	399	621	425	445	261	251	272	255	273	285	283	288	5656
22.5	24648	24923	27732	23751	26259	33052	32755	36101	22003	33016	28957	23958	30637	23865	22298	5759	5458	392	418	501	5005	4993	5226	5002	4821	8444	572	1807	891	1065	291	305	299	294	301	384	374	599	431	443	252	256	265	255	283	297	279	291	5786
22.5833	24584	24769	26613	22687	24714	33145	32871	37016	24161	32666	28606	22525	25451	23528	21660	5837	5855	395	389	496	4968	4918	5115	4896	4943	8273	585	1824	868	1054	298	275	296	302	318	408	367	624	418	435	262	260	258	262	273	282	283	291	5653
22.6667	24783	25103	27128	24114	25665	32757	32101	36448	26796	32726	31432	22592	26974	22748	20559	6246	5501	417	415	568	4975	5013	5253	4973	4918	8153	582	1877	845	1029	305	283	325	307	298	397	391	603	433	462	261	261	262	261	271	283	292	291	5815
22.75	25130	25743	27740	24734	26161	32727	32012	35825	27995	32151	28640	23487	27467	22952	21880	6398	5863	413	439	552	4962	5012	5154	4923	4850	8176	741	2018	883	998	300	285	312	297	318	402	379	607	445	458	264	252	272	256	264	289	293	297	5958
22.8333	24491	24957	27109	23440	24941	32326	31455	35757	30900	31476	28467	22799	24151	22236	20647	6118	5587	418	404	544	4925	4979	5167	4845	4764	8092	763	1932	883	1237	316	292	295	290	295	391	370	621	433	439	258	249	273	257	273	278	290	287	5659
22.9167	24654	25046	26701	23695	24889	32679	32071	35791	36222	32586	26470	21102	30699	21896	20212	6092	5838	410	420	552	5000	4949	5209	4912	4896	8212	858	1965	885	1029	303	297	290	298	301	404	402	693	436	458	249	255	255	253	271	287	299	292	5673
23	24261	24778	26233	23137	24931	32472	33771	35911	34083	31406	27105	21954	22185	22122	20710	5923	5547	395	418	606	4949	5019	5158	4837	4814	8383	779	2355	990	951	298	292	288	295	299	424	390	639	441	458	254	257	264	266	264	287	294	293	5706
23.0833	24356	24492	26149	24614	24872	33198	30954	36020	36619	32476	28294	21096	28519	21482	19958	6145	5626	430	414	658	4934	4939	5229	4813	4957	7948	714	2434	964	1050	307	288	311	284	306	406	406	650	423	434	263	257	266	255	263	302	287	286	5903
23.1667	24182	24588	26951	22957	25189	31444	30427	34862	36014	31828	28805	21035	31028	21226	19722	5861	5529	407	417	810	4965	4890	4996	4857	4802	8001	802	2399	953	1117	301	282	291	294	303	399	389	638	441	449	250	255	264	255	268	292	281	299	5761
23.25	24428	24614	25865	22938	25102	31550	32568	34486	36255	31302	27253	21112	27729	21825	20218	6124	5442	409	417	756	4922	4929	5085	4804	4803	8094	812	2906	1152	1041	323	293	292	299	304	413	394	668	426	435	265	252	257	272	282	292	291	310	5730
23.3333	24044	24482	27684	22631	24695	31952	30654	34656	41904	31359	26861	21800	23841	22492	20311	6055	5467	412	451	801	4893	4859	5220	4935	4813	7907	761	2959	1045	1123	320	291	315	327	289	441	398	781	442	467	249	244	262	261	271	290	304	296	5519
23.4167	24471	24858	26211	24461	25033	32271	32009	34471	43348	31645	27972	21469	25793	21773	20499	5875	5445	422	418	905	5016	4965	5137	4825	4868	7964	670	3154	1110	1119	317	298	317	306	315	412	396	738	428	448	262	273	263	266	281	288	286	306	5774
23.5	24159	24737	27197	22699	25178	32199	30421	33745	42682	30726	25167	19666	21381	21382	19882	5985	5250	423	436	1012	4881	4941	5081	4823	4744	7923	806	3489	1305	1206	315	299	304	313	315	414	387	814	454	436	243	263	263	262	281	295	291	298	5607
23.5833	24026	24687	25680	22793	24639	32119	31665	34282	42789	31139	25800	19995	23333	21143	19459	5914	5674	435	444	1220	4927	4885	5092	4758	4878	7869	901	3595	1337	1405	300	311	316	301	325	414	402	850	424	458	247	247	273	264	276	292	308	314	5698
23.6667	24373	24898	26949	23292	25465	32598	31172	34474	42599	31515	26202	20196	32017	20994	19507	5958	5576	431	425	1163	4895	4844	5119	4904	4901	7666	844	3614	1260	1264	327	302	292	302	302	416	382	951	427	451	258	281	268	255	277	304	300	301	5551
23.75	24116	24486	27698	23125	25416	32515	29545	34174	44185	32001	25361	19876	23729	20828	19087	5552	5175	407	432	1174	4881	5064	5281	4982	4844	7866	882	3834	1405	1237	327	285	323	312	300	422	383	1254	445	480	250	258	260	257	279	293	282	301	5544
23.8333	23760	24637	27791	22550	24627	31797	30648	33881	45485	30756	25305	20555	20769	21168	18673	5953	5342	424	426	1425	4918	4942	5109	4884	4863	7552	896	4232	1293	1485	309	311	325	306	304	412	393	1269	460	462	250	263	277	259	274	297	293	299	5762
23.9167	23756	24471	26438	23421	24872	31607	29472	33803	42649	31064	25230	20281	32809	20511	18730	6124	5466	429	424	1509	4922	4912	5156	4928	4813	7722	925	4653	1398	1343	320	306	319	303	307	414	390	1579	466	471	250	268	274	260	268	285	289	326	5834
24	23850	24395	28972	22862	24973	31457	30688	32879	42256	30994	26411	19708	20442	20487	18485	5943	5599	435	436	1633	4853	4967	5104	4845	4731	7769	970	4249	1586	1409	325	295	308	315	309	418	398	1556	445	463	255	265	264	268	265	291	298	290	5751
24.0833	23806	24529	28335	22441	24604	31267	31510	32476	43045	30044	26871	19900	22457	21081	19401	6067	5511	435	454	1819	4835	4856	5079	4719	4659	7818	976	4419	1297	1393	321	287	315	319	289	428	392	1731	472	467	261	254	272	251	278	291	293	303	5598
24.1667	23136	24348	26108	22970	24273	31831	30184	35436	42293	30741	25616	19359	32467	20654	19072	5631	5126	416	425	1867	4918	4946	5239	4879	4758	7824	943	4582	1576	1451	333	280	318	312	300	412	399	1992	434	461	249	251	272	268	279	276	289	289	5693
24.25	23809	24473	26068	22942	25016	31375	30956	34108	40111	30789	26451	18691	19310	20366	18688	5707	5290	424	461	2178	4794	4916	5023	4774	4695	7547	1163	4509	1508	1652	341	287	314	290	297	426	384	2172	480	466	250	252	255	251	264	302	294	314	5712
24.3333	24133	24667	26000	23656	24808	31462	32050	34057	42165	31619	25351	19464	24031	20618	19070	5804	5094	437	442	2439	4895	4941	5207	4860	4885	7427	1050	4478	1569	1534	339	300	311	315	309	420	389	2359	476	468	255	264	274	263	271	291	288	304	5566
24.4167	23876	24402	26178	23496	24380	30456	31948	33441	39129	30294	24808	18251	20557	20118	18469	5909	5186	416	454	2673	4809	4834	5119	4780	4755	7554	1199	4494	2137	2160	329	300	324	313	309	415	406	2492	446	452	262	266	271	264	275	285	289	300	5455
24.5	24197	24768	26298	23499	25327	30475	30507	34408	41173	30478	24686	19563	22185	19728	18115	5503	5262	435	455	2858	4784	4895	5084	4773	4766	7415	1254	4651	1743	1750	315	302	329	320	310	426	394	2646	447	435	249	258	268	256	276	297	286	287	5920
24.5833	23301	24390	25852	22632	24686	30541	28730	32034	38876	30417	23585	18574	19471	19794	17910	5547	5441	429	458	3259	4897	4847	5022	4786	4764	7506	1146	4867	1891	1851	320	294	310	312	322	415	385	2842	454	457	258	239	261	269	274	295	289	320	5545
24.6667	23255	24010	25914	22579	23900	30439	28862	33906	39539	30635	23776	18289	19223	19486	18153	5699	5194	432	433	3499	4810	4864	5106	4822	4726	7272	1248	5022	2506	1837	319	304	326	316	317	401	382	2994	444	472	248	271	262	257	266	296	314	299	5599
24.75	23457	23991	25232	21999	24453	30462	29125	34172	39370	30490	22874	17879	19049	19192	17972	5367	5273	456	438	3839	4717	4786	5075	4817	4684	7323	1308	4961	1884	2126	329	308	309	311	339	441	387	3223	475	485	260	250	266	265	274	290	301	312	5508
24.8333	22917	23893	24859	22216	24187	29973	31879	32261	38401	30000	23615	18129	18924	19057	17760	5424	4868	430	436	3990	4699	4861	5044	4738	4693	7377	1282	4869	2075	2491	319	313	302	308	319	431	402	3455	479	477	254	259	263	268	275	285	303	278	5562
24.9167	23115	23915	26796	22187	23828	30522	30069	32560	37773	30328	23410	18663	19288	19963	18374	5626	5089	433	420	4293	4794	4772	5089	4763	4771	7316	1368	4567	2551	2587	323	308	314	323	302	410	414	3854	448	476	255	257	259	264	271	304	296	305	5445
25	23267	24138	25252	22234	24017	30897	32530	34339	37926	29747	23199	17725	18180	18635	17653	5502	5201	448	445	4615	4689	4857	5093	4730	4691	7288	1341	4732	2700	3031	325	302	330	317	352	418	397	3851	458	466	253	266	262	257	275	312	297	307	5678
25.0833	23540	24671	26248	23226	24980	30788	30200	32723	37555	30309	22451	17640	20868	18645	17953	5480	5226	448	431	5150	4757	4877	5163	4860	4679	7146	1436	4621	2555	3004	345	311	335	303	319	437	404	3807	474	488	257	254	263	260	269	318	307	331	5645
25.1667	22943	23921	25579	22753	24863	30886	30537	32410	37323	30569	23101	17756	18296	19097	17864	5678	5042	447	481	5408	4904	4870	5196	4836	4804	7173	1786	4488	2690	3291	330	286	328	318	339	413	404	3952	458	475	262	266	258	256	277	299	310	294	5636
25.25	23079	23786	25444	22016	24419	30208	29685	32226	36468	30101	22316	17435	18292	19002	17832	5448	4875	423	452	5682	4737	4875	5179	4849	4747	7137	1668	5251	3159	3426	333	336	325	327	346	425	399	4205	488	468	266	264	267	251	264	304	312	305	5533
25.3333	22905	23750	24876	22582	24567	30248	29151	31724	36165	29384	21788	17884	29000	18470	17000	5669	4924	443	464	5979	4723	4807	5183	4784	4648	7134	1765	4499	3210	3598	360	306	318	324	341	419	407	4130	498	487	244	255	262	257	261	313	308	309	5557
25.4167	22531	23221	24167	21970	23072	30413	30026	33074	36268	29943	21627	17868	24602	18613	17607	5513	4748	454	450	5264	4822	4802	5174	4759	4692	7052	1882	4435	3613	4182	321	306	321	346	366	433	407	4327	453	472	248	248	267	261	267	291	305	295	5213
25.5	22813	23736	25249	21861	24229	29941	33484	31866	35188	29785	22731	18058	19101	19057	18000	5479	5261	431	468	5603	4698	4839	5170	4805	4689	6979	1960	4379	3242	4127	335	317	337	343	320	418	408	4362	447	469	266	241	268	263	278	299	303	342	5634
25.5833	22710	23822	25267	22006	24159	29554	32841	32040	35730	29441	21316	17593	18934	18696	17504	5577	4904	456	465	5564	4703	4751	5112	4721	4651	6950	2335	4174	4184	4518	348	324	328	340	331	429	412	4350	450	484	243	261	267	266	275	312	326	334	5787
25.6667	22468	23891	26110	21763	24856	30047	28801	32345	36365	30263	21583	17491	21108	18511	17079	5369	5381	495	468	5466	4791	4739	5186	4757	4712	7025	2904	4603	4098	4967	342	308	336	335	331	427	413	4750	484	471	253	249	265	268	281	324	307	324	5648
25.75	23133	24362	25852	22627	25387	29941	29220	30925	34890	29724	22287	16852	18375	18089	17019	5597	5297	483	448	5608	4751	4763	5076	4801	4627	7013	2834	4559	4143	5076	323	304	338	337	377	438	428	4455	446	479	252	253	262	254	261	293	321	325	5766
25.8333	22922	23775	24831	22176	24415	30300	31009	32009	35473	29186	21011	16978	17661	17932	16919	5656	5365	458	470	5678	4804	4854	5120	4838	4745	6847	2890	4430	4432	5323	313	301	315	338	349	425	430	4547	451	480	260	250	265	256	267	290	300	320	5587
25.9167	22527	23502	26072	21437	24416	29066	28839	30200	35244	27934	23589	17199	17570	18195	17152	5344	4846	498	455	5655	4659	4792	5099	4676	4611	6769	3139	4453	4905	6180	313	312	321	319	328	440	394	4505	481	458	263	261	263	260	264	299	300	327	5629
26	22303	23539	24497	22948	23843	29877	31322	32129	35576	28836	21627	17251	23137	18482	17343	5132	4920	479	449	5675	4609	4794	5125	4783	4645	6842	3024	4579	4396	5304	316	332	329	315	322	432	415	4759	472	467	256	249	272	248	256	311	302	323	5375
26.0833	23184	24136	25100	22478	25076	30395	31185	32955	34457	29150	22350	16831	19791	18124	17119	5526	5132	441	459	6471	4753	4832	5172	4797	4553	6622	3392	4178	4816	4861	323	309	329	323	369	437	403	5009	454	463	255	248	261	270	273	305	323	335	5651
26.1667	22205	23804	24493	21386	23593	29856	28765	32098	33948	28892	20985	16904	17158	18133	17256	5347	4928	457	465	5610	4704	4846	5163	4847	4701	6557	3402	4406	5623	5031	321	318	339	326	328	427	404	4841	484	481	261	259	258	266	267	303	332	317	5374
26.25	22171	23497	24163	21178	23748	30262	30925	32952	35257	30191	23157	17316	21125	18201	17184	5281	5003	462	452	6167	4760	4903	5283	4899	4740	6491	3651	4175	6261	5347	314	314	342	347	350	446	420	5032	527	478	243	248	267	259	264	295	314	313	5426
26.3333	22145	23419	24022	21633	23518	29331	28313	31809	34100	28969	20287	16799	19860	17787	16882	5705	4786	493	440	5624	4704	4864	5194	4807	4571	6636	3821	4559	5354	5080	327	316	332	329	350	453	414	5395	456	498	252	262	266	264	266	301	305	308	5516
26.4167	22483	23445	25358	21269	23342	29994	29866	31934	33503	28827	22533	17338	22686	18380	17985	5350	4885	453	459	5499	4707	4750	5127	4680	4604	6503	4056	4410	5022	5655	311	319	331	331	341	453	411	5291	484	470	250	264	260	272	283	303	310	359	5543
26.5	22069	23973	24623	22016	23265	29621	30455	30485	32842	28766	24671	17087	18096	18190	17714	5581	5059	454	476	5604	4750	4796	5232	4792	4575	6448	4430	4263	5684	5399	337	335	365	335	334	453	427	5348	505	516	244	247	268	260	275	320	321	334	5689
26.5833	22746	24531	25459	22159	24770	29528	29893	30930	32761	28840	20748	16848	17011	17759	17067	5249	4971	479	499	5680	4610	4843	5224	4779	4616	6618	4513	4255	5160	5256	342	340	346	333	343	454	416	4693	493	485	246	259	266	261	262	299	325	334	5699
26.6667	23041	24197	24911	23118	24558	29944	31915	32045	33433	28996	20840	16749	17453	18464	17246	5557	5186	495	487	5848	4717	4848	5303	4829	4694	6459	4596	4360	5496	5547	339	323	339	340	333	429	422	5275	470	467	260	268	267	265	273	312	357	323	5710
26.75	22034	23885	24584	21977	23781	28983	28896	30834	31438	28621	21416	16871	21275	18430	18462	5192	5029	501	475	5449	4583	4666	5092	4649	4591	6359	4785	4621	4939	5252	357	313	327	326	336	447	403	4643	471	482	258	257	276	266	271	297	340	324	5485
26.8333	21808	23611	26107	20970	23400	29260	28828	29898	31546	28599	21128	17286	23461	18681	17476	5344	4585	454	450	5267	4711	4744	5189	4733	4722	6316	5141	4342	5126	5382	338	318	308	329	320	430	436	4709	499	506	261	255	261	259	283	322	323	324	5430
26.9167	22065	23635	24505	22294	24100	28962	28416	31290	31029	28254	22519	16720	18268	18157	17720	5317	4794	456	481	5837	4590	4667	5098	4802	4563	6508	5457	4181	5264	5213	351	330	354	318	330	446	423	5415	481	495	264	256	257	263	260	325	324	345	5730
27	22636	23996	25316	23197	24443	28813	28798	29883	31612	27973	19950	16366	20308	17618	16997	5421	4761	467	462	5442	4692	4696	5111	4662	4624	6540	5952	4503	5574	5583	343	322	347	336	334	436	410	4851	451	488	249	254	259	256	268	310	332	318	5611
27.0833	21586	23334	24801	22036	22995	28871	29870	30624	31744	28042	21154	17022	17109	17965	17111	5200	4791	483	488	5312	4634	4671	5116	4701	4626	6262	5950	4578	5344	5371	340	306	347	337	333	445	452	4754	463	482	254	253	255	268	266	314	318	322	5385
27.1667	21730	23151	24929	22578	23394	28640	30328	30811	30481	27962	19805	16255	23896	17260	16360	5295	4932	491	512	5411	4599	4724	5177	4737	4513	6430	5268	4527	5104	5254	323	327	329	352	317	450	424	5154	479	503	260	269	257	263	273	311	318	344	5488
27.25	21680	23267	24566	21597	22843	28310	29631	30020	30062	27638	22343	15949	17732	17108	16554	5258	4879	472	466	5208	4516	4820	4998	4638	4450	6316	5403	4328	4961	5245	339	308	324	320	333	433	423	4796	486	483	265	253	260	263	269	309	320	335	5532
27.3333	21561	23216	23712	21393	23274	28738	28368	30328	29490	27256	20754	16772	17333	17435	16454	5242	5211	480	492	5534	4515	4671	5001	4564	4453	6273	5525	4297	5431	5081	329	317	341	345	335	440	428	4956	457	479	243	251	253	265	280	319	328	309	5586
27.4167	21679	22840	23974	20816	22967	29412	29336	30997	31508	29367	19371	16138	21429	17511	16490	5121	4655	480	471	5350	4629	4833	5205	4747	4609	6195	5642	4245	5372	5367	344	323	345	336	328	446	423	5264	490	473	260	252	258	253	266	324	319	334	5504
27.5	21839	23313	24730	22707	22969	28543	28610	31672	30756	28032	20288	16274	19877	17369	16685	5633	4846	505	533	5300	4585	4719	5043	4640	4558	6266	4976	4437	5172	5092	333	333	335	348	330	441	421	4645	453	493	256	257	265	263	274	327	345	330	5621
27.5833	21426	23023	24249	21387	22916	29008	28605	31675	30803	27879	20637	15963	20910	17249	16450	4884	4866	532	538	5402	4522	4861	5097	4624	4492	6285	5898	4515	5185	5622	337	330	345	337	367	463	433	4805	481	520	262	253	269	263	267	321	350	332	5345
27.6667	21569	23234	26485	21147	23302	28714	29665	30079	29866	28072	20415	15874	16396	17211	16735	5089	4919	652	649	5435	4554	4747	5169	4607	4579	6136	5178	4532	4821	5609	340	328	346	347	345	446	420	4778	497	492	257	253	264	275	280	314	320	334	5413
27.75	21642	23004	25257	21228	23335	28206	28604	29929	29528	27840	19459	15777	16252	17157	16239	5070	4707	664	685	5131	4543	4747	4973	4670	4659	6208	6080	4635	5671	5453	335	323	343	363	343	456	427	5037	492	483	252	253	263	260	266	307	332	320	5493
27.8333	21584	23119	24884	21283	23403	27976	28939	30473	29705	27116	20238	16017	16501	17279	17258	5212	4737	761	783	5405	4436	4622	4991	4651	4460	5928	5063	4372	5105	5326	363	334	345	343	337	457	415	4851	489	492	260	255	259	264	272	325	350	344	5649
27.9167	21443	22274	23388	20148	21697	28289	29954	29950	29524	27980	20928	15762	16381	17304	17268	5132	4530	809	763	5062	4532	4652	4992	4674	4426	5857	5687	4536	4852	5561	336	328	345	333	321	439	417	4714	477	479	256	249	265	263	278	313	324	326	5245
28	21256	22733	23813	21566	22475	28389	29235	30840	29574	28049	19890	16534	17076	17404	16946	4986	4852	1008	929	5352	4504	4826	4969	4800	4466	6078	5320	4371	4963	5518	356	355	356	342	345	449	420	4735	501	482	249	247	250	268	280	315	328	326	5512
28.0833	21407	22623	24681	20323	22408	28441	27636	31083	28945	28233	21766	15508	17558	17388	17870	4969	4434	1142	1146	5311	4500	4699	5087	4730	4436	5928	5214	4251	4608	4931	357	323	344	354	346	447	436	5565	470	507	256	255	275	264	275	320	331	340	5543
28.1667	21580	22878	24046	20769	22859	28334	28284	31061	29134	28002	20735	16266	16171	17329	16661	5074	4673	1389	1392	5325	4627	4736	5109	4548	4321	5909	5453	4386	5062	5550	334	339	391	349	373	460	434	4588	501	519	268	248	250	263	285	342	344	349	5476
28.25	21715	22699	23617	20623	22545	28392	33198	30623	29088	27658	22810	17311	19961	17748	17094	5329	4975	1568	1451	5230	4500	4940	5135	4612	4457	5860	5161	4349	4843	5027	337	342	376	350	354	438	434	4694	480	481	272	264	262	266	275	344	352	332	5359
28.3333	21314	22669	23808	20639	22389	28042	30989	30193	29677	27272	19410	15936	16996	17129	17031	5271	4830	1710	1621	5132	4482	4796	5120	4604	4432	5698	4859	4351	4781	4892	345	337	343	335	335	453	418	4913	519	489	256	267	263	266	264	339	344	351	5431
28.4167	21183	22495	23211	20535	21809	28103	28395	29329	27809	27759	19931	15911	17121	17277	16596	5147	4656	1928	1857	5021	4505	4980	5012	4643	4420	5794	4873	4436	4813	5243	356	328	348	331	330	468	410	4669	514	479	263	253	266	268	275	347	336	337	5392
28.5	21644	22855	23652	21085	22647	28082	27810	29811	30554	27419	20155	15705	23581	17417	16845	5158	4775	2263	2160	5254	4559	4765	5114	4538	4415	5798	5341	4400	5149	4838	347	328	372	353	356	451	428	4914	483	487	260	265	271	272	272	322	338	355	5339
28.5833	21105	22604	23868	21070	22383	29093	29936	31649	28745	28849	19935	15657	17757	17102	16455	4833	4853	2614	2524	5170	4448	4816	5311	4686	4634	5766	5610	4219	4538	5866	338	329	367	364	358	470	429	5301	489	518	250	248	261	262	271	325	342	340	5491
28.6667	21172	22490	23676	21473	22637	28240	28235	29737	30113	28195	20802	15483	21000	17102	16699	4798	4587	2982	2817	5488	4504	4733	5109	4562	4412	5759	4712	4188	5073	5298	330	306	368	351	346	469	419	5054	489	489	262	250	260	255	278	325	370	329	5613
28.75	21325	22573	23574	21623	22707	27835	28151	29575	27665	27428	19444	15574	23364	17068	16301	4846	4704	3264	2977	5127	4417	4602	4995	4622	4355	5742	4843	4439	5003	5107	333	338	368	346	353	457	435	4676	492	468	264	249	275	259	263	312	353	340	5234
28.8333	20759	22716	23270	20404	22496	27856	28038	29978	29343	27703	22556	15067	18940	16475	15869	5203	4637	3679	3402	5157	4466	4692	5129	4621	4418	5788	5055	4330	5265	5752	335	351	363	366	350	445	432	4724	483	500	260	254	270	261	268	322	321	334	5444
28.9167	21278	22598	23878	20980	22422	27745	27670	28995	27427	27540	20614	15389	19098	17062	16254	4603	4747	4132	4053	5349	4444	4641	4984	4614	4295	5633	4787	4378	5154	5079	340	327	342	355	343	467	441	4604	475	504	251	254	272	257	272	331	350	359	5573
29	21076	22688	23942	20801	22453	27482	28602	28502	26546	27403	18955	15261	18690	16774	16375	5116	4886	4211	4233	5463	4501	4626	5008	4473	4368	5655	5189	4222	4463	4989	345	342	344	374	384	461	410	4804	527	500	259	263	263	257	271	340	344	366	5512
29.0833	21383	23413	24098	21534	23452	27862	27645	29001	29627	27755	18709	15267	15439	16542	16390	4787	4993	4701	4576	5388	4402	4621	5041	4619	4399	5567	4883	4198	5357	5144	359	330	380	362	373	457	438	4983	494	536	266	256	270	254	270	343	338	333	5521
29.1667	21120	22393	23381	20257	22273	27686	27403	29258	27899	26954	21166	15548	15375	16316	16455	5044	5054	4697	4959	5068	4491	4682	5098	4635	4409	5535	4958	4186	5176	5251	334	328	352	379	354	466	425	4699	483	507	256	260	271	257	279	327	357	352	5368
29.25	21064	22310	22980	20423	22154	28109	28691	29610	27232	27320	20849	14888	23133	16629	16524	5259	4593	4643	4689	5067	4482	4677	5074	4585	4334	5482	4844	4541	4701	5298	347	342	359	357	357	461	419	4907	487	517	261	267	259	260	275	326	356	357	5294
29.3333	21235	22816	25861	20697	23283	27865	27970	29521	27295	27809	19941	15216	23026	16887	16047	5447	4706	5036	5084	5657	4491	4675	5117	4513	4323	5483	5897	4146	5049	5260	345	342	347	385	348	473	442	4950	512	507	249	249	271	272	273	324	340	343	5448
29.4167	21323	22629	23846	21487	22800	27972	27590	29761	26862	27414	20729	14819	17035	16632	16140	5414	4760	5125	5019	5422	4425	4632	5049	4593	4373	5437	5714	4349	4823	4964	341	363	354	368	350	473	431	4597	489	548	266	257	260	264	271	339	374	357	5400
29.5	20702	22812	23777	20785	22438	27950	29602	28851	27466	27381	18078	15182	21969	16162	16288	5030	4563	5101	4954	5282	4426	4586	5038	4574	4278	5433	4891	4214	4841	5535	331	343	356	381	386	458	431	4633	481	507	261	254	263	264	263	337	359	374	5358
29.5833	21309	22590	23531	20721	22294	27634	28647	29454	26672	27263	18073	15105	15113	16577	16075	5017	4720	5040	4855	5237	4369	4601	5018	4496	4292	5407	5004	4345	5131	5303	352	348	380	384	357	474	425	4806	488	516	253	249	259	269	277	336	358	363	5380
29.6667	20705	22339	23770	21752	22387	29213	29007	30339	29869	28914	17768	14875	17459	16603	16229	4893	4663	4950	4930	5045	4427	4709	5154	4637	4415	5399	4956	4068	5247	5090	336	343	359	355	362	488	450	4700	494	538	262	268	276	267	271	322	361	384	5599
29.75	21266	22914	23729	22505	23281	27205	32257	28751	29237	26866	18705	14750	18812	16500	15762	4679	4823	5134	5480	5268	4329	4516	4965	4539	4311	5532	5065	4273	5149	5540	370	355	359	375	403	461	450	4693	552	520	255	248	276	264	266	324	370	352	5530
29.8333	21097	22342	23492	20814	22496	27241	27226	28744	26777	26541	21118	14754	19406	16607	15743	5329	4557	5022	4891	5152	4301	4607	4919	4574	4246	5398	4891	4094	4593	5192	349	346	347	346	399	480	429	5027	512	534	245	246	258	255	270	359	374	353	5465
29.9167	20930	22679	23296	20712	22386	26713	27675	29042	27687	26188	19773	14776	15239	16245	16047	4997	4657	4897	5015	5070	4355	4560	4902	4551	4258	5229	6011	4374	4624	5337	346	364	337	367	369	459	420	4362	490	513	251	261	259	263	269	384	355	381	5398
30	20780	22283	23049	20422	21836	27050	26944	28010	26485	26551	22426	15526	16693	17188	16506	5013	4579	4913	5024	5007	4269	4433	4929	4493	4201	5290	5184	4439	4599	5331	346	363	365	357	353	469	430	4750	486	544	253	254	258	269	292	346	384	392	5467
30.0833	20943	22375	23440	20652	22337	27169	27579	28886	26151	26991	20702	14731	17043	16774	16125	5087	4579	5043	4999	4838	4230	4535	4843	4438	4195	5286	5442	4437	4905	5402	363	350	352	361	403	458	429	4484	488	523	258	262	258	276	271	356	362	353	5464
30.1667	21057	22253	23317	20247	22035	27139	31956	29173	28405	26840	20408	14946	19387	16578	16581	5097	4938	4792	4951	5120	4365	4528	4868	4526	4289	5139	4607	4061	4315	4987	357	344	354	354	411	466	444	4487	468	490	249	259	267	259	265	378	359	378	5455
30.25	20276	21995	23734	20075	22014	27632	27601	29811	26598	27105	20011	15068	16116	16771	15773	4998	4491	5106	4949	5110	4417	4480	4981	4578	4396	5203	5242	4423	4731	4959	343	348	384	387	393	479	450	4722	518	513	250	261	260	268	274	347	364	376	5432
30.3333	20300	22167	23064	20140	22143	27521	27528	29918	26933	26993	18247	15096	20522	16150	15698	5176	4622	4809	4757	5401	4330	4631	5011	4545	4321	5264	5032	4043	4381	5079	349	347	343	376	357	453	419	4586	525	544	253	267	266	255	277	327	363	373	5349
30.4167	21400	22680	23680	21105	22674	26960	29376	27773	26478	26518	19057	15194	17626	16632	15878	4905	4677	5057	4836	5348	4206	4580	4960	4581	4393	5063	4553	4373	4700	5082	347	354	359	382	381	466	435	4680	488	526	250	267	276	270	273	358	372	350	5406
30.5	21051	22714	24033	20669	22511	27307	28664	29096	26516	26543	17984	14863	21330	16477	15994	5081	4618	4976	5101	5495	4293	4441	4917	4476	4343	5099	5219	4325	5164	5360	344	362	354	364	376	478	429	4696	549	510	257	267	263	260	279	369	366	386	5289
30.5833	20895	22600	24021	20988	22342	27104	27823	28014	25315	26760	18961	14970	16878	16229	16196	4986	4595	4902	4827	4945	4267	4513	4900	4419	4369	5213	4560	4076	5848	5038	377	347	378	359	373	484	441	4640	478	518	256	262	276	273	279	342	375	388	5373
30.6667	20948	22829	24038	22538	22823	27882	27896	28584	26412	27629	18303	14771	16915	16447	15860	5086	4722	4886	4952	5282	4332	4609	5096	4486	4360	5277	5025	4634	5274	5177	375	359	388	390	386	460	447	5014	505	502	251	271	264	276	276	360	374	386	5541
30.75	20434	21579	23846	20745	21025	27480	27394	28881	27526	26940	16885	14507	17914	15774	15299	4807	4431	4664	4574	5072	4289	4512	4954	4492	4343	5073	5277	4327	4928	4926	388	358	377	376	350	466	461	4504	473	546	256	257	264	272	264	363	380	394	5259
30.8333	20212	22299	23649	19941	22206	27092	27459	27414	25465	26559	20981	15382	20163	17064	16317	4986	4626	4764	4782	5070	4307	4374	4886	4419	4285	5185	4658	4397	5157	5033	367	363	358	385	385	476	446	4598	484	582	252	257	270	264	288	354	377	385	5192
30.9167	20764	22136	24825	20481	21976	27141	26631	28338	25516	26330	18002	14807	20624	16178	15706	5157	4643	5115	4775	5271	4308	4415	4884	4402	4294	5107	4944	4383	5457	4921	355	357	356	370	351	492	441	4958	482	520	242	251	261	266	264	377	382	392	5383
31	20838	22450	24838	21597	22234	26989	26514	27299	25528	26366	19995	14607	22483	16011	15986	4845	4453	4919	4678	5340	4246	4463	4903	4472	4278	5054	4555	4545	4493	4786	360	362	374	372	372	492	430	4630	509	543	254	257	265	263	270	405	385	387	5261
31.0833	20575	22132	24246	20953	22232	27121	26716	28087	26563	26532	17444	14388	14382	16053	15685	5158	4492	4774	4761	5068	4283	4443	4907	4566	4249	5189	4826	4428	4771	4941	364	349	379	356	391	470	426	4843	511	526	263	254	266	244	278	373	385	412	5544
31.1667	20942	21755	23849	20270	21856	28144	27962	28417	26801	27524	17255	14589	20268	16276	16103	5159	4433	4858	4676	5116	4384	4567	5080	4580	4222	5054	5055	4120	4076	4826	367	350	373	365	377	460	440	4858	488	522	259	247	268	262	271	361	410	388	5133
31.25	20372	22420	24111	20211	22531	27036	29170	27821	25615	26366	17823	14664	17250	16131	15694	4763	4555	4814	4678	5022	4214	4348	4829	4321	4124	4858	5065	4553	4980	4965	371	383	381	400	360	464	429	5132	499	509	252	257	251	266	281	360	376	391	5353
31.3333	20781	22172	24804	20368	22092	27660	27933	28229	25081	26965	20942	14748	16521	16132	15932	4663	4386	5061	4818	4956	4358	4523	4976	4524	4287	4935	4835	4300	4987	4991	357	341	385	379	371	471	432	5205	509	509	250	248	260	261	263	382	380	400	5474
31.4167	20142	22316	24113	20537	22742	27262	26763	27417	25587	26205	16415	14358	17454	16072	15421	4747	4575	4734	4574	5000	4266	4347	4933	4548	4169	4974	4754	4266	5255	5129	371	369	386	370	379	476	433	4711	511	511	260	258	262	257	268	366	396	422	5355
31.5	20692	22194	24903	20495	21936	27128	27310	28787	26448	27174	20256	14373	28055	15884	15581	4902	4403	5068	4673	4909	4286	4582	4890	4403	4204	5023	4976	4227	4810	5603	359	364	396	376	411	466	461	4711	509	513	254	261	269	264	262	362	440	407	5167
31.5833	20912	22846	25652	22652	23424	27294	28086	27566	26714	27114	16916	14514	14891	16135	15587	4880	4556	4856	4891	5607	4296	4573	5038	4516	4278	4867	5221	4128	5279	5044	375	353	400	369	392	483	441	4934	505	544	249	257	268	266	268	377	431	440	5513
31.6667	21011	22521	23720	20279	22003	26718	28410	27289	25415	26056	18264	14616	24017	16269	15805	4774	4432	4730	4728	4890	4402	4486	5022	4411	4184	4756	4607	3929	5015	5060	385	354	385	409	393	477	438	4794	540	514	263	265	263	259	281	403	415	412	5398
31.75	20002	22042	25036	20242	22023	27099	28834	27535	25058	26403	20178	14821	17018	16184	15352	4702	4393	4837	4555	4765	4275	4510	4980	4464	4158	4905	5470	4113	4615	4932	369	382	390	383	380	459	445	4797	500	514	250	267	263	278	267	366	390	389	5241
31.8333	20298	21954	24873	19926	22514	26936	27378	28985	24857	26344	17393	14697	16270	16232	16038	4946	4394	4656	4436	5179	4233	4468	4922	4488	4207	4875	5002	4355	4906	5211	371	351	382	372	373	490	456	4508	507	516	250	250	264	268	281	393	414	415	5217
31.9167	20755	22077	24475	20981	22494	27119	28815	28421	25250	26607	18604	15040	16145	17028	16231	4936	4641	5217	4726	5028	4277	4489	4966	4529	4167	4849	5137	4331	5088	5144	373	357	365	407	391	486	431	4635	508	542	258	260	271	265	278	379	399	412	5416
32	20123	22085	23574	20041	22435	26522	28538	27336	25375	25585	19680	14548	14553	16081	15674	5458	4435	4732	4565	5090	4313	4439	4976	4455	4170	4800	4623	4278	4698	4977	399	340	401	366	377	463	440	4799	517	518	242	254	262	260	278	378	402	409	5145
32.0833	20184	22139	23828	19969	22279	27300	27580	28226	26790	26441	18641	15010	21516	16500	16353	5062	4402	4759	4716	5146	4301	4462	4965	4469	4196	4771	4955	4023	5107	4893	377	362	373	413	402	475	457	4904	525	549	268	266	267	262	284	403	412	420	5544
32.1667	20843	22442	24501	21714	22648	26995	27527	27261	25051	25693	16679	14566	16828	16204	15742	4646	4582	4792	4968	4965	4200	4424	5006	4499	4390	4766	4692	4265	5590	5135	381	360	378	402	391	483	450	4519	527	520	249	252	268	273	290	387	433	429	5515
32.25	20346	22037	24678	20376	22576	27536	28262	29165	25679	26538	18321	14960	14948	16148	15415	4910	4450	4582	4640	5381	4377	4638	4993	4519	4333	4726	4650	4025	5347	4872	392	355	374	398	394	484	470	5115	539	529	249	265	268	283	284	379	424	414	5409
32.3333	20418	22023	24386	21046	21956	26718	30473	27221	25255	26119	19607	14579	23565	16413	15857	5373	4496	4827	4702	5174	4171	4580	5032	4515	4214	4622	5864	3986	4116	4772	372	379	376	379	390	499	465	4705	496	523	258	254	268	268	272	395	433	435	5421
32.4167	20179	21719	24287	19821	21589	27583	33463	27938	26970	26943	17925	15075	21579	16876	16339	4945	4409	4620	4672	4810	4446	4729	5103	4577	4398	4913	4689	4344	5110	5091	384	341	385	368	389	492	449	5087	518	528	259	259	270	271	283	383	429	437	5278
32.5	20525	22096	24073	19763	21802	26976	29685	27618	26383	26100	17889	15138	15395	16563	16265	4980	4268	4751	4378	5072	4151	4587	4958	4500	4303	4844	4998	4345	4986	4841	389	333	359	368	401	488	466	4832	513	541	269	252	261	275	285	400	442	443	5267
32.5833	20665	21827	24565	20045	22054	27235	28270	27750	25400	26322	17364	14387	14195	16126	15476	4825	4487	4659	4719	5410	4229	4555	5094	4617	4201	4800	4750	4271	4763	4946	373	382	383	386	407	489	453	4782	528	531	255	255	277	269	279	396	407	430	5387
32.6667	20567	21928	23773	20345	22064	26961	27450	27506	25952	26361	17094	14246	18019	15935	15252	4808	4548	4478	4488	5274	4261	4477	5010	4560	4312	4831	4536	4409	4832	5055	388	380	381	359	389	484	470	4942	527	542	264	271	260	259	270	390	411	424	5197
32.75	20464	21861	24185	20060	21664	27868	32142	28690	26176	27367	19044	14435	14611	15902	15392	4863	4692	4659	4590	5366	4398	4553	5188	4743	4458	4724	4763	4157	4747	4814	378	352	373	378	366	467	460	5443	554	559	256	250	274	262	270	389	428	429	5254
32.8333	20444	21676	24613	20232	21550	26611	27727	27507	25086	26315	17184	14842	23285	16112	15524	4751	4194	4640	4559	4984	4337	4556	5014	4422	4287	4694	5112	4392	4657	5140	376	379	393	383	357	493	446	4833	524	535	243	251	268	265	287	381	417	421	5172
32.9167	19805	21456	22988	19644	20805	27809	27923	29708	25828	27471	17908	14395	18079	16328	16030	4609	4440	4506	4505	4872	4511	4621	5224	4636	4358	4672	5018	4162	4456	4982	362	353	365	350	379	495	467	4761	529	545	256	253	267	271	282	398	401	425	5000
33	20582	22309	24261	20245	21997	26996	27475	26671	24581	26125	19961	14771	19183	16112	15871	4787	4430	4728	4452	4840	4300	4675	4997	4536	4280	4654	4407	4164	4716	4811	343	371	366	395	378	488	467	4388	503	535	260	267	274	265	273	399	414	414	5269
33.0833	20001	22042	25050	20067	22388	26879	26724	26884	24626	26362	16795	14739	16532	16154	15629	4892	4396	4612	4608	5258	4346	4446	4998	4513	4266	4722	4858	4110	4729	5028	371	370	396	396	417	465	473	5325	560	523	252	256	273	271	276	409	438	443	5525
33.1667	19847	21794	23353	19575	22092	27000	26952	26733	25270	25959	18370	14687	17548	16274	15631	5091	4476	4658	4436	5072	4161	4456	5069	4504	4218	4653	4828	4077	4563	4982	375	371	382	412	394	492	458	4661	543	532	257	259	261	258	264	388	411	432	5223
33.25	20172	21932	23930	21368	21910	27346	30876	30582	24734	27430	18119	14775	15451	16104	15406	4705	4095	4414	4562	5105	4417	4778	5292	4689	4431	4681	5114	4197	5093	5079	370	363	379	407	406	495	445	5060	522	544	260	260	266	262	283	405	408	438	5309
33.3333	20523	21839	24399	20237	21995	26744	27303	27249	24302	25589	18850	15157	18398	16688	16008	5310	4378	4690	4498	5123	4241	4619	4949	4414	4145	4596	4894	4043	5115	4986	398	368	407	364	409	478	449	4970	544	506	262	260	264	252	269	400	440	448	5462
33.4167	20355	21988	23897	20067	22020	26690	26996	26654	24151	26084	17916	14719	14452	16066	16233	4666	4337	4665	4604	4820	4168	4499	4911	4456	4268	4580	4946	4194	5190	4791	375	374	388	406	383	485	462	5011	562	523	264	252	261	254	266	411	432	434	5259
33.5	20146	21929	23497	20046	21492	26856	28893	29168	24515	26192	19773	14816	16200	16447	15850	4796	4286	4495	4436	4919	4230	4447	5045	4434	4198	4589	4517	4192	5199	5339	387	362	387	388	378	479	451	4729	513	534	263	260	263	270	279	370	401	441	5366
33.5833	20566	21977	26142	21188	22006	27141	27296	26966	25020	26201	19694	14511	15806	15995	15311	5126	4407	4639	4564	5042	4372	4614	5241	4534	4224	4618	5322	4092	4737	5225	378	374	397	395	412	490	455	4733	533	539	250	255	274	263	269	400	421	430	5415
33.6667	19875	21531	26080	19969	21661	26855	29925	27179	24683	25831	17768	14990	14267	16463	16021	4658	4047	4726	4425	4699	4302	4455	5153	4380	4161	4669	5176	4395	4360	4677	381	365	377	411	389	496	455	4911	522	518	270	249	261	280	276	391	411	442	5281
33.75	19860	21772	23687	19626	22028	27191	29114	28020	24945	27077	16827	14306	14129	16503	15729	5001	4271	4519	4499	5121	4269	4526	5297	4497	4377	4501	4589	4090	4651	4898	378	357	396	391	408	496	462	5123	503	521	249	263	271	275	265	459	447	453	5291
33.8333	20121	21956	24873	19841	21933	27066	27584	28456	24179	26109	16982	14194	15080	16115	15373	4785	4289	4641	4511	4688	4376	4562	5020	4372	4252	4480	5149	3872	4942	5183	408	362	375	402	374	477	454	4816	522	536	254	261	274	273	267	392	434	425	5237
33.9167	20142	21865	24447	20204	21898	27033	27761	26439	24440	25686	18810	14205	14336	15687	15092	4774	4338	4926	4414	5027	4341	4444	5008	4359	4235	4498	5751	4212	5246	4859	382	357	389	410	389	488	461	5134	519	538	256	251	264	267	280	463	455	468	5354
34	20337	22024	26120	19839	21620	26473	27661	26775	26229	25927	17540	13941	19262	15263	14886	4631	4318	4518	4559	4963	4329	4523	5162	4347	4285	4394	4527	4687	4909	4979	386	359	400	397	374	512	458	5077	551	551	254	261	263	257	282	436	426	451	5290
34.0833	20530	21942	24703	20214	22119	26577	27155	28095	23984	25826	18975	14668	16042	16419	15836	4656	4294	4592	4513	5186	4290	4481	5101	4397	4228	4564	5362	3963	4799	5360	381	371	391	389	391	503	480	4824	519	541	265	261	283	288	283	423	405	468	5123
34.1667	20327	21817	23222	19558	21861	26782	27383	27418	24944	25418	19054	14106	17093	15837	15131	4810	4288	4650	4341	4931	4326	4436	5071	4398	4232	4430	4981	4113	5519	4559	376	380	390	410	405	502	468	5065	523	570	252	257	269	253	265	433	443	478	5430
34.25	20090	21650	23532	20589	21571	27025	28215	27310	24477	26209	18638	15120	16258	15830	15573	4711	4164	4501	4616	5041	4192	4459	5051	4346	4153	4413	4590	3969	4658	4801	369	366	384	412	421	484	475	4648	534	547	252	261	258	282	274	441	451	443	5325
34.3333	20026	21686	23461	19372	21882	26335	26251	27404	27019	25846	17569	14633	14090	15871	15546	4559	4361	4586	4214	5332	4223	4358	5026	4418	4177	4621	5013	4281	4907	5102	352	364	390	386	397	486	454	4845	517	538	267	261	266	272	286	445	418	454	5261
34.4167	19983	21783	24154	19545	21645	27022	29965	27263	24992	26102	17961	14186	17989	15734	15533	4958	4162	4672	4374	4774	4312	4433	5017	4289	4226	4542	4617	4277	5023	4909	381	376	402	406	398	482	458	4678	535	537	269	259	271	267	288	439	412	455	5221
34.5	20555	21745	23710	20370	21610	26572	29781	26293	24278	26048	19282	14227	17468	16038	15405	5133	4236	4553	4281	4977	4112	4494	5068	4363	4133	4389	5192	4227	5019	4789	395	372	386	392	400	479	467	5206	550	562	256	260	271	264	274	437	439	461	5467
34.5833	20117	21363	23070	19567	21419	26388	27339	27527	24355	25952	18540	14268	19605	15876	15505	4612	4469	4280	4543	4858	4270	4527	5077	4416	4223	4445	5101	4050	5023	4949	380	355	376	412	388	488	458	5032	579	546	259	258	263	264	283	443	427	446	5293
34.6667	20053	21583	23619	19987	21735	27139	28457	27903	23997	26033	16689	14053	15856	15728	15270	5139	4030	4510	4331	4811	4241	4535	5142	4435	4172	4426	5100	4370	5585	5080	368	354	391	425	409	508	471	4557	526	540	268	260	278	271	284	419	423	448	5164
34.75	19689	21437	23488	19715	21666	26605	27369	26272	23013	26155	18357	13862	16895	15920	15893	4748	4204	4236	4462	4902	4242	4519	5072	4421	4174	4436	5535	3920	4934	4504	387	360	375	390	391	469	470	4674	517	540	247	260	280	275	278	442	422	417	5237
34.8333	20065	21629	23286	19499	21359	26984	27153	26737	25370	26037	16753	14324	16473	15930	16200	4499	4226	4214	4334	5063	4261	4593	5123	4412	4241	4399	4733	4171	5495	4666	362	379	362	366	400	488	481	4834	538	572	256	258	261	274	278	435	437	449	5277
34.9167	20017	21418	24301	19430	21219	26338	27758	28026	24712	26214	17053	14131	21524	16120	15601	4753	3983	4415	4524	4891	4245	4465	5102	4403	4140	4423	5029	3998	4255	4948	383	349	404	414	396	504	464	4697	562	522	260	258	270	281	281	391	466	462	5269
35	20177	21796	23796	19901	21716	26597	27431	27694	24476	25815	21165	14111	15970	15898	15278	4635	4265	4392	4528	4822	4219	4652	5118	4435	4180	4481	4992	4062	4275	5141	376	365	415	411	394	501	470	5034	544	563	252	249	274	260	278	414	452	446	5212
35.0833	20156	21562	22992	19168	21473	26016	26998	26848	24362	25703	18709	14288	16596	15936	15280	4867	4057	4244	4253	4640	4147	4633	5031	4453	4341	4436	5086	3970	5454	5005	395	364	375	411	408	489	458	4559	545	527	263	259	264	270	275	405	419	465	5143
35.1667	19873	21954	24140	19651	21920	26803	32019	27372	27214	25953	17637	14197	26587	15925	15436	4548	4314	4343	4272	5049	4154	4464	5082	4358	4206	4396	4631	4275	4811	4895	377	386	404	401	403	469	462	5078	503	538	248	258	258	265	305	447	427	489	5247
35.25	20078	21925	23636	19465	21893	25119	25557	25645	23926	24002	16212	14497	21066	15761	15345	4562	4139	4659	4347	5232	4223	4343	4979	4273	4104	4503	4838	4158	4800	5079	404	379	406	445	417	499	465	4774	568	521	244	248	272	270	261	427	440	489	5385
35.3333	19964	21639	23053	19640	21621	25904	30156	27034	22836	25998	17679	13692	17225	15156	14618	4540	3934	4482	4443	4776	4280	4533	5067	4266	4213	4430	4946	4208	5044	4744	394	385	397	398	401	472	478	4421	497	533	257	250	269	260	271	375	431	465	5660
35.4167	20269	22310	23711	20543	22074	25975	29196	26769	24168	25451	19005	14160	17565	15991	15546	4774	4806	4602	4517	4959	4257	4563	5071	4336	4179	4392	4612	4257	4602	4855	400	387	396	404	406	499	475	4523	528	538	256	256	285	270	277	416	420	467	5454
35.5	20548	22249	24455	20154	22409	26093	26853	27125	24278	25854	18424	14003	21448	15578	15134	4815	4520	4506	4719	5217	4259	4387	5136	4404	4170	4524	4827	4122	5411	5183	391	397	393	395	399	511	463	4925	559	545	263	251	264	268	280	408	448	483	5300
35.5833	20261	22134	23097	19511	21617	25827	26916	26713	24491	26036	18405	14041	16591	15687	15302	5258	4456	4640	4432	4688	4185	4543	5038	4314	4182	4357	4880	3899	5067	4824	378	384	395	391	391	489	460	4596	539	584	263	258	268	271	286	403	451	475	5982
35.6667	20866	22990	24391	20759	22555	26651	28089	25966	24137	25799	17739	13788	14985	15461	15419	4815	4284	4644	4380	5215	4217	4737	5143	4530	4252	4527	4843	4048	5147	5197	414	391	399	418	416	503	480	4743	550	553	256	276	271	261	275	403	449	465	5471
35.75	19719	21521	23298	19786	21605	26008	25930	25747	22967	24685	18470	13901	15872	15576	15343	4810	4108	4492	4620	4758	4194	4440	5123	4432	4213	4380	5230	3926	4343	5292	412	370	398	412	408	491	472	5483	537	550	262	261	277	262	276	377	492	454	5490
35.8333	19889	21537	22711	19411	21088	26334	28033	26230	23210	25355	21321	14243	18157	15537	15496	4998	4151	4292	4473	4774	4149	4485	5097	4393	4132	4295	4710	4302	4868	4867	385	372	393	418	384	517	476	4799	534	553	264	249	262	276	281	464	435	460	5415
35.9167	20108	21559	23003	19207	21550	26542	27287	26088	25745	25688	16881	14362	13854	16097	15661	4603	4092	4624	4448	5271	4259	4567	5182	4430	4298	4390	5095	4230	4677	5227	377	392	378	401	434	490	479	5149	577	569	256	274	270	281	272	433	442	455	5936
36	19859	21527	22876	19154	21509	26688	26825	26508	24297	25571	16110	13946	17488	15810	15061	4500	4169	4330	4319	4712	4276	4610	5161	4453	4342	4431	5087	4024	5002	4823	391	384	399	388	427	500	469	5025	562	579	250	253	261	269	280	403	440	439	5241
36.0833	19910	21640	22785	19476	21850	25945	26393	27033	26087	25392	15790	13589	17027	15160	14737	4746	4062	4282	4154	4886	4152	4358	5070	4329	4187	4273	4769	4176	5421	4898	412	393	370	418	412	511	460	4651	521	548	266	261	253	267	266	402	435	443	5170
36.1667	20378	21909	23111	19786	22142	26386	27525	26072	23221	25249	16742	14021	14148	15767	15161	4892	4215	4647	4424	5001	4245	4440	4985	4343	4066	4203	4904	4324	4703	4549	403	401	388	396	407	507	479	5129	555	547	252	266	278	272	281	438	454	482	5336
36.25	19543	21256	22599	20379	21348	26069	28972	26759	24105	25222	18476	13857	14975	15753	15281	4636	4174	4340	4203	4810	4299	4670	5210	4359	4195	4327	4958	4202	4517	4980	381	386	381	387	413	500	477	4820	546	533	254	258	265	274	274	405	467	464	5032
36.3333	19822	21590	23189	20518	21662	26875	31167	27813	23835	25733	16643	14371	15201	15794	15107	4952	4134	4442	4384	5095	4342	4669	5060	4363	4055	4432	5072	4143	4374	4960	391	386	386	391	421	508	459	4927	540	545	256	263	273	272	295	434	452	474	5507
36.4167	20076	21872	24205	20242	21811	25893	29182	25521	23830	25655	16397	14280	13866	15741	15250	4856	4207	4528	4527	4906	4112	4590	5160	4318	4067	4394	5128	4011	4629	4995	408	368	396	409	422	512	472	4726	560	555	257	267	265	269	278	412	430	463	5574
36.5	20214	21987	23298	19792	21898	28200	30103	28420	25300	27860	20100	14437	15121	16274	15756	4831	4004	4449	4562	5094	4358	4711	5235	4483	4299	4288	4659	4117	4202	5083	393	397	397	433	458	518	483	4918	541	573	273	262	274	277	287	441	464	463	5297
36.5833	19770	21399	23254	19279	21949	26167	26374	26826	22772	25465	16390	14017	14226	15579	15235	4520	4214	4211	4258	5057	4197	4431	5140	4425	4073	4296	4663	4296	4615	4783	405	405	386	394	425	520	463	4855	541	553	257	253	268	276	271	448	455	448	5467
36.6667	19894	21629	23513	20225	21566	26425	30327	26691	23383	25894	18410	14649	15967	15528	15049	4699	4202	4625	4212	5194	4292	4579	5093	4299	4222	4284	4831	4278	4501	4984	379	390	420	425	442	523	488	4987	531	576	252	258	266	270	285	440	454	482	5224
36.75	19786	21252	25566	19373	21648	26573	27836	26556	24313	25379	18782	14146	15478	15686	15282	4976	3924	4280	4228	4655	4167	4517	5156	4383	4180	4355	4816	4157	4663	4887	387	400	411	397	419	510	483	4840	563	576	262	267	280	284	287	414	461	447	5067
36.8333	19612	21257	22886	18880	20953	26055	27468	26468	22459	25251	19706	14696	17518	15597	15189	4576	4557	4364	4107	4664	4214	4572	5133	4260	4161	4303	4599	4100	4822	4695	395	393	406	409	410	500	471	4830	581	561	247	263	275	276	285	410	459	459	5176
36.9167	19716	21230	22794	19047	21227	26109	30323	26061	22274	25193	16843	13789	17900	15894	15409	4570	4564	4493	4088	4919	4165	4450	5192	4295	4174	4233	4897	3988	4272	4641	396	410	394	399	432	514	486	4627	551	552	263	253	258	276	291	403	420	456	5518
37	19629	21283	22724	20186	21166	26378	30608	26918	23894	26551	19159	13673	15208	15634	15301	4836	4768	4485	4264	4722	4274	4480	5190	4419	4290	4232	4976	4156	4853	4924	388	413	396	413	415	522	466	4942	546	592	256	264	259	272	291	451	441	460	5199
37.0833	19912	21405	24234	19357	21467	25648	26710	25424	24538	25724	17840	13938	17785	15929	15445	4468	4734	4122	4300	4649	4251	4664	5022	4354	4168	4297	4770	4087	4989	5175	395	385	369	389	404	506	472	4501	554	571	245	265	279	285	282	399	444	467	5148
37.1667	19801	21413	22737	19239	21392	25691	26183	25993	23716	26296	20233	14014	18762	15639	15070	4748	4139	4371	4533	4814	4148	4416	5143	4344	4232	4259	4856	3972	5109	4765	394	388	384	416	426	533	474	4732	553	531	264	275	263	278	274	411	444	449	5125
37.25	19456	21543	23056	19471	21530	26938	27266	27567	23892	26111	16663	13982	17722	15672	15119	4992	4415	4254	4418	4810	4285	4559	5184	4422	4169	4219	4714	4346	4697	4826	393	375	417	412	407	520	504	4672	562	548	266	261	275	280	286	404	444	449	5378
37.3333	20062	22123	24557	20021	22381	26066	31070	26089	24087	25959	17913	14668	15063	15670	15461	4965	4472	4564	4346	4926	4209	4749	5081	4353	4165	4272	4815	4021	4886	4893	416	416	427	398	398	527	483	4783	529	572	270	265	272	272	286	439	439	461	5219
37.4167	20071	21410	24811	19349	21468	25712	30034	26140	22847	25724	18006	13914	13900	15728	15690	4623	4652	4402	4189	4883	4251	4473	5177	4254	4258	4196	4457	3922	5095	4446	394	409	398	422	401	509	481	5082	584	586	258	256	270	272	293	424	440	464	5185
37.5	19561	21065	22870	19558	21159	26110	26836	26180	22535	25493	17453	14529	18337	15465	15645	4804	4292	4224	4194	4791	4213	4391	5114	4261	4150	4149	5888	4172	5457	4865	393	370	413	420	434	522	488	4970	548	561	269	255	274	269	285	400	458	476	5681
37.5833	19795	21449	23277	19646	21603	25442	27251	25978	22286	24981	17872	14159	16548	15541	15236	4726	4514	4426	4374	4693	4213	4592	4979	4248	4234	4228	4759	4089	4561	4771	413	382	388	423	405	531	476	4634	567	534	260	261	276	268	283	450	437	462	5327
37.6667	19680	21375	24083	20308	21529	26559	27331	28464	22868	25736	16370	14180	16296	15719	14858	4755	4165	4111	4107	4691	4239	4544	5152	4245	4157	4151	4541	4083	4077	4770	407	379	384	432	437	527	480	4593	550	557	255	262	267	274	275	447	429	479	5396
37.75	19384	21111	22580	19623	21185	25589	27761	25440	23184	25774	18107	13772	20208	15542	15177	5255	4198	4260	4086	4812	4289	4495	5160	4399	4216	4267	4870	4453	4795	4627	420	368	389	421	395	527	486	4944	574	583	269	261	256	269	275	396	445	457	5322
37.8333	19648	20911	22443	19393	21114	25892	26611	28262	23916	25359	20752	13901	14146	15540	15017	4505	4543	4141	4265	4615	4236	4495	5014	4332	4213	4172	4780	4736	5012	4594	419	376	414	401	419	514	487	4879	571	561	258	265	269	276	285	407	444	460	5055
37.9167	19609	21092	23357	19247	21210	25837	26922	27122	23523	25435	17836	13699	14925	15484	15073	4289	3930	4434	4311	4863	4181	4587	5108	4466	4183	4203	5319	4018	4645	4969	395	390	372	421	427	526	483	4723	556	559	267	269	270	271	276	397	449	457	5540
38	19800	21202	23343	19607	21321	26137	27440	28103	23729	26243	17788	13785	15451	15242	15094	4493	4436	4398	4272	4942	4250	4543	5258	4388	4262	4219	5171	4285	4582	4905	397	432	408	436	417	550	478	5122	591	564	259	259	265	262	292	424	444	481	5690
38.0833	19597	21279	23709	20231	21188	26102	27947	27169	23371	26556	16701	13783	13712	15441	14970	4839	4206	4326	4312	4821	4268	4504	5226	4400	4286	4224	4439	4137	4806	5024	397	389	419	414	419	517	482	4986	534	582	253	256	263	275	292	422	433	470	5312
38.1667	19659	21363	24049	19538	21228	26064	27074	26243	22957	26479	16053	13726	18425	15512	14807	5109	4072	4191	4254	5209	4264	4804	5170	4371	4246	4129	4560	3865	4562	4490	401	388	395	433	405	534	498	5117	530	557	258	259	268	277	281	422	443	503	5358
38.25	19421	20844	23405	20221	21371	25330	28236	25085	22550	25154	17877	13621	19437	15561	14983	4563	4264	4248	4156	4876	4177	4582	4986	4328	4125	4248	4493	4448	5864	4900	409	400	413	404	416	512	495	5048	527	543	255	276	269	272	276	452	438	469	5547
38.3333	19481	20876	24535	19010	21089	25394	30608	25765	22096	25362	19839	14264	20370	16102	15718	4733	4228	4158	4099	4785	4153	4326	5110	4261	4095	4258	4423	4118	4368	5462	388	400	399	426	440	524	495	4533	538	559	268	277	253	282	286	396	440	470	5230
38.4167	19893	21623	23938	20145	22286	25354	27336	25987	22707	25093	17193	13671	13920	15641	14792	4782	4356	4260	4148	4920	4146	4471	5045	4363	4121	4288	4699	4429	5002	4910	405	401	413	403	414	506	499	4713	535	530	266	263	271	264	277	473	439	457	5272
38.5	19581	20999	23322	18643	20931	24739	26993	25481	23025	24667	15892	13738	15288	15400	14916	4421	4197	4334	4014	4697	4110	4456	5029	4226	4170	4161	4755	4439	4682	4665	428	386	394	403	402	513	489	5188	522	547	255	264	266	268	288	388	445	439	5247
38.5833	19222	20976	22955	18968	21102	25628	30210	27119	23383	25558	16973	13889	19449	15477	14936	4403	3819	4286	4130	4988	4182	4612	5161	4337	4154	4142	4533	4164	4696	5088	392	382	399	397	417	521	498	4835	559	582	250	259	263	263	280	414	448	453	5428
38.6667	19404	21044	22536	18833	21371	25432	30680	26018	22754	25288	18522	13668	14319	15616	15235	4527	4643	4136	4437	5189	4121	4486	5093	4417	4057	4178	4702	4113	5062	5418	424	395	418	410	438	515	493	4500	555	557	275	261	278	282	285	472	442	457	5140
38.75	19505	20682	22889	19603	21213	25418	29055	25302	23064	25150	18661	13599	18556	15626	14907	4965	4224	4138	4293	4716	4375	4367	5080	4308	4149	4160	5117	3903	5122	4760	412	373	393	423	416	514	481	4763	554	567	265	266	273	274	303	428	427	461	5215
38.8333	19243	20923	23514	18877	21081	25333	26145	25921	22051	25402	17497	13639	17738	15515	14837	4757	3990	4311	4323	4755	4204	4517	5090	4426	4253	4098	4791	4053	4561	4807	394	393	410	417	410	520	484	5131	572	593	284	273	274	278	300	387	459	460	5290
38.9167	19053	21139	23099	19048	21199	24718	27500	27364	21837	25199	16261	13544	14982	15437	14814	4116	4227	4480	4156	4653	4320	4455	5070	4246	4011	4061	4758	4526	4466	4965	395	404	393	435	418	524	485	5249	550	556	277	253	263	273	305	396	471	459	5526
39	19433	21260	22981	18961	21238	25775	27782	27001	22908	25541	16671	13571	13533	15385	14800	4783	5069	4409	4195	4628	4198	4660	5101	4272	4181	4068	4706	4163	5566	4969	402	403	400	406	415	512	477	5023	553	556	295	258	280	269	302	429	468	487	5446
39.0833	19397	21093	22775	19108	21045	25102	27320	25934	23039	25118	16860	13954	15516	15735	15577	5304	4887	4197	4120	5261	4118	4513	5053	4346	4129	4291	5195	4110	5116	4755	421	397	404	481	449	501	480	4648	549	553	299	260	264	270	286	466	513	497	5544
39.1667	19504	21000	23838	18846	20965	25706	28771	25743	21751	25286	16724	13560	14723	15333	14636	4380	3996	4359	4097	4831	4164	4666	5045	4348	4182	4129	5152	3924	5016	4992	387	398	416	432	414	519	480	5072	548	536	311	258	279	275	282	439	487	491	5302
39.25	19759	20864	23288	18892	20976	24939	27687	25225	21735	24818	16615	13810	14172	15386	14850	4616	4257	4595	4067	4647	4363	4540	5046	4253	4125	4057	4673	3821	5213	5216	395	374	407	442	414	541	481	5074	546	547	322	248	267	269	282	383	444	453	5122
39.3333	19272	20993	22137	18750	20747	25172	27201	25598	22550	25431	19077	14034	13986	15401	14853	4364	4232	4256	4333	4585	4359	4661	5212	4279	4044	4104	5273	4445	4653	4891	412	397	389	406	413	538	493	4685	553	555	333	269	267	282	299	434	435	463	5364
39.4167	19456	21270	23348	19567	21220	26071	30905	26768	22943	26083	16042	13425	15137	15407	14775	4940	4526	4374	4162	5046	4283	4661	5057	4250	4168	4172	5208	3861	4991	4899	403	416	376	426	424	524	478	5324	532	557	338	268	262	273	274	442	456	454	5751
39.5	19367	21295	23038	19453	21505	25992	28565	27190	23650	26616	20279	13708	13873	15601	14743	4223	4045	4245	4128	5082	4463	4544	5166	4362	4140	4182	5311	3933	5170	5271	384	379	398	401	444	507	481	4591	579	564	345	262	289	296	289	476	461	453	5153
39.5833	19523	21073	22619	19253	21369	25175	27089	25834	22505	24825	16498	13575	14447	15263	14711	4488	4685	4064	4110	4932	4231	4490	5101	4234	4081	4008	4813	4000	4815	5127	403	410	397	426	435	506	480	4723	561	562	330	270	285	274	283	441	453	473	5804
39.6667	19447	20761	22660	19252	20901	25160	26036	26415	22223	25148	15810	13579	17341	15302	14621	4719	4183	3982	4107	4816	4256	4534	5133	4360	4069	4167	4995	4371	4633	5079	421	387	412	422	420	511	495	5071	543	578	365	256	267	281	289	396	430	471	5352
39.75	19672	20854	24114	19736	21236	24917	28711	25690	21611	25316	17776	13836	19178	15569	14890	4452	4344	4209	4237	4740	4194	4552	5216	4324	4196	4031	4578	4336	4944	4966	439	389	388	415	414	536	483	5293	582	566	404	255	273	278	280	432	460	476	5477
39.8333	19606	21225	22622	19542	21801	25015	29132	27295	22891	25182	17418	13418	20474	15257	14878	4371	4722	4229	4066	4677	4194	4599	5150	4329	4212	4085	5321	3989	4272	4909	406	401	405	425	427	511	484	4771	556	572	423	263	279	275	272	386	447	454	5629
39.9167	19177	20668	25413	19007	21268	25215	29164	25698	24258	25169	18256	14062	19838	15816	15537	4537	4189	4215	4274	4645	4343	4421	5122	4300	4274	4120	5004	4172	4785	4971	394	395	421	421	444	524	505	4671	556	550	527	276	285	271	283	416	468	465	5169
40	19407	21017	25204	18992	21197	24970	29242	25674	22181	24998	19419	13420	14763	15121	14595	4544	4572	4440	4074	4407	4142	4543	5100	4326	4258	4124	4453	4254	4748	4983	417	377	396	399	389	514	502	4773	587	573	509	272	258	271	289	405	451	446	5198
40.0833	19151	20955	22455	20173	21332	25316	27630	26874	22189	25116	16348	14267	15769	16017	15250	4728	4504	4511	4079	5003	4280	4592	5211	4332	4158	4106	4573	3861	4641	4765	441	406	427	438	450	517	505	5125	557	556	586	274	263	273	289	406	451	465	5471
40.1667	19043	20545	22075	19213	20887	25525	26378	25305	23671	25332	16548	13555	14325	15492	14773	4400	4494	4151	4157	4733	4274	4528	5059	4331	4257	4016	4718	4209	4615	4531	417	414	378	421	432	513	477	5104	586	568	662	276	273	276	268	432	434	493	5128
40.25	19558	20970	23496	18680	21294	25143	27030	25257	22764	24841	15683	13544	14307	15066	14443	4789	4090	4324	4400	4758	4258	4531	5125	4408	4232	4120	4764	4323	4998	4962	402	409	395	397	415	534	499	4581	559	590	593	287	269	269	276	414	461	487	5186
40.3333	19771	21430	24941	19286	22475	25294	27626	25664	22031	24961	17282	13415	14337	15206	14781	4670	4613	4391	4283	5041	4354	4503	5114	4388	4233	4070	4738	4118	4485	4610	415	425	415	442	439	511	467	4735	570	582	637	302	273	275	285	448	460	464	5251
40.4167	19271	20689	22990	19028	21027	25618	28299	25912	22809	25172	16365	13625	18564	15145	14484	4395	5328	4174	3942	4772	4232	4428	5179	4427	4195	4079	4953	4112	4500	5040	402	381	416	432	390	523	509	4678	566	567	648	307	268	276	279	388	453	465	5157
40.5	19105	20843	22532	18759	20929	25262	27011	24838	23793	25053	16112	13630	14048	15263	14664	4580	4949	4114	4180	4855	4352	4591	5102	4398	4112	4258	4946	4037	4769	4707	424	388	400	450	446	512	502	5090	589	576	761	331	274	273	292	438	440	458	5328
40.5833	19263	20781	23262	18925	20818	24963	27166	25050	23935	24376	18994	13287	13343	15449	14417	4363	4457	4240	4125	4853	4251	4616	5167	4364	4104	4107	4500	4067	4777	4950	418	405	425	463	432	530	491	5195	563	535	721	313	269	267	291	469	459	476	5311
40.6667	18864	20293	21953	18714	20556	25269	30756	25432	21750	25391	16651	13637	18600	15480	14905	4452	3987	4109	3778	4454	4313	4474	5071	4292	4250	4122	4528	4052	4660	5032	408	389	415	441	386	518	484	4819	571	550	817	348	273	274	288	416	459	482	5249
40.75	19179	20396	23008	19223	20517	24774	28499	25716	23018	24701	18671	13110	14375	15220	14713	4223	4814	4192	3874	4749	4258	4456	5144	4322	4212	4140	4529	4319	4451	4805	405	409	413	428	400	537	500	4474	577	577	798	346	268	270	286	398	433	483	5154
40.8333	18970	20561	22226	18541	20828	24926	27665	26444	21991	24864	16599	13359	17187	15466	14539	4765	4432	4110	4163	5185	4272	4628	5175	4374	4244	4067	4474	3701	4219	4886	388	409	408	417	429	533	490	4886	579	585	788	351	274	273	271	402	446	484	5136
40.9167	18902	20325	22015	19160	20584	24722	25560	25050	22569	24486	15526	13409	16537	15206	14854	5111	4403	4069	4082	4678	4247	4537	5140	4361	4277	4166	4393	4203	4813	4565	390	392	408	424	440	539	484	4776	555	592	845	357	267	267	278	459	448	463	5293
41	18953	20399	21988	18585	21006	25523	26623	26373	22473	24472	16784	13295	16024	15172	14737	4543	4112	4119	3864	4758	4375	4616	5149	4312	4253	4058	4872	4230	4856	4664	412	387	401	481	424	524	490	4814	561	573	876	359	270	273	301	413	445	477	5223
41.0833	18863	20433	22586	19832	20995	24010	24952	24078	23321	23661	18018	13643	15466	15111	14438	4137	4432	4065	4129	4684	4245	4385	4901	4189	4001	4088	4860	4341	5073	4782	403	393	406	460	437	529	484	4710	572	569	849	364	258	270	281	428	438	441	5188
41.1667	18955	20348	23099	18542	20918	24969	25800	24626	23053	25081	16973	13734	15049	15711	15327	4376	4054	4297	3932	4918	4228	4483	5102	4323	4144	4023	4360	4165	4677	4608	383	393	412	418	421	552	498	4732	563	582	930	419	268	284	283	426	443	479	4995
41.25	19249	21286	24061	19566	22327	25987	28711	26626	23569	25746	18488	13303	15205	15373	14533	4536	4705	4359	4171	5039	4398	4673	5344	4485	4290	4108	4825	3967	4455	4656	412	384	398	477	461	538	480	4802	582	593	915	432	261	287	293	454	433	468	5198
41.3333	18544	19741	21766	18236	19845	25001	27916	26100	22158	24476	16462	13340	16834	15359	14574	4446	4594	3954	3997	4727	4377	4463	5227	4310	4196	4337	5317	4339	5692	5033	404	396	406	468	441	527	475	4632	570	543	1034	452	277	307	296	380	452	458	5135
41.4167	18802	20112	23149	19201	20558	24970	26200	26404	22594	24900	16178	13065	14158	14443	14277	4283	4611	4280	3971	4770	4273	4487	5278	4355	4055	4099	4939	4142	4643	4640	407	421	425	455	431	527	498	4691	584	550	963	443	263	311	280	390	440	458	5155
41.5	19114	20674	22191	18574	20897	24631	25599	25293	23320	24978	18427	13198	17117	15279	14611	4489	4760	4106	4162	5028	4273	4463	5125	4307	4189	4047	4603	3965	4392	4719	421	395	395	439	448	515	489	4462	589	566	1144	526	276	313	282	393	444	454	5205
41.5833	18988	20500	23143	18435	20875	24937	26467	24709	22278	24231	18383	13815	13971	15685	15069	4359	4692	4061	4309	4766	4387	4598	5198	4356	4088	4068	5338	4014	5082	4753	422	401	403	468	449	536	483	4719	596	591	1257	560	274	313	292	413	428	443	5225
41.6667	18692	20402	23440	18650	20772	25109	25655	25233	22312	24415	17038	13164	19102	15302	14501	4701	4048	4042	4090	5028	4336	4516	5052	4310	4141	4078	4447	3787	5356	5225	408	415	413	428	445	515	498	4821	546	553	1326	571	266	332	292	425	477	453	5192
41.75	18788	20104	22736	18614	20647	24946	27747	26733	23052	24578	16442	13425	13255	15142	14488	4193	4442	4138	4089	4651	4291	4608	5187	4320	4124	4109	4836	4307	5119	4658	396	418	404	468	427	540	478	4577	547	562	1399	579	280	314	276	420	436	449	5180
41.8333	19076	20273	22967	18322	20847	24986	27899	24715	22723	24914	16441	13463	15586	15329	14411	4895	4172	4133	3860	4576	4251	4723	5211	4363	4302	4151	4850	4166	4648	4816	412	395	408	438	419	529	507	4541	555	573	1712	681	277	322	276	448	431	457	5341
41.9167	18743	20157	21925	19128	20476	24728	26469	24667	22898	25341	17786	13870	18279	15756	15188	4617	4276	3857	3919	4573	4262	4610	5283	4391	4226	3983	5045	4455	5779	5452	432	410	396	391	439	551	501	5300	553	587	1933	712	262	345	286	377	425	425	5149
42	18747	20076	21620	18668	20360	25089	29452	24689	22914	24688	17895	13790	14955	15445	14685	4620	4424	3962	3947	4781	4374	4579	5199	4372	4175	4199	4782	4013	4844	5181	431	393	422	406	413	543	503	4911	577	593	2336	766	265	356	295	386	446	456	5114
42.0833	19206	20680	22346	19048	21066	24896	26834	24951	21971	24405	19228	13819	21105	15565	14584	4546	4629	4030	3996	4889	4241	4510	5078	4406	4263	4083	4985	4328	4439	4865	392	400	400	456	456	537	500	4609	585	570	2539	832	274	371	302	403	457	472	5144
42.1667	19031	20201	23047	18843	20506	24968	28990	25595	22194	24531	16197	13704	15665	15437	14875	4514	4103	3975	3924	4763	4328	4667	5270	4423	4233	4046	4780	3963	5360	4739	419	401	395	411	436	534	513	4643	570	562	2736	767	274	355	289	399	458	447	5192
42.25	18835	19966	22744	18646	20429	24966	27082	24574	21727	25287	15116	13337	17121	15258	14571	4345	3886	4100	3993	4862	4319	4616	5170	4366	4236	4028	4824	4041	4334	4923	414	413	392	424	420	537	505	4574	566	561	2948	769	267	366	299	453	435	431	5192
42.3333	18683	20191	21422	18024	20200	24700	26880	25574	21863	24533	16652	13199	15015	15144	14619	4395	4037	4230	3932	4885	4394	4486	5060	4338	4253	4026	5206	4031	4882	4549	436	417	409	418	404	512	485	4599	581	577	3080	761	258	376	285	406	449	467	5092
42.4167	19378	20930	22590	18944	21577	25126	29000	26459	22893	24315	15258	13478	13064	14878	14742	4355	4082	4184	4108	4821	4384	4621	5070	4213	4161	4000	4733	4082	4511	5178	428	399	409	458	421	536	499	4628	600	556	3277	787	274	418	289	437	462	449	5293
42.5	18530	20528	22987	18628	21005	24687	25736	25749	22339	24007	15809	13977	13765	15849	15382	4495	3983	4033	3829	4979	4454	4448	5147	4386	4152	4095	4549	3804	5276	4721	416	402	417	406	437	518	495	4529	570	563	3682	945	270	481	277	395	460	453	4951
42.5833	18664	20152	23027	18253	21120	24207	27819	27555	21931	23203	19620	13427	17393	15090	14721	4343	4013	4068	3814	4859	4256	4401	4889	4233	4158	4242	5188	4247	4266	4590	402	382	382	449	424	514	482	4486	559	580	3654	912	263	519	295	408	467	494	5263
42.6667	18887	20109	23531	18278	20877	24731	25905	25694	21901	24757	15777	13758	16936	15239	15001	4326	4725	4076	4013	4634	4260	4486	5256	4394	4185	4116	5724	4059	5167	5038	419	395	396	421	416	528	489	5360	566	572	3931	949	272	594	299	451	446	468	5114
42.75	19047	20119	22011	18934	20411	24805	27382	24427	21191	24894	16600	14263	14218	15852	15453	4857	4925	4321	4036	4727	4292	4666	5226	4322	4135	4057	4821	4120	4966	4723	411	408	414	442	427	549	526	4741	550	553	4461	1046	271	612	293	463	443	468	5336
42.8333	18953	20253	21788	18210	20769	24767	29144	24484	21281	24604	16493	14124	16174	15034	14660	4351	4495	4129	3946	4752	4267	4549	5092	4353	4296	4110	4388	4075	4551	5040	404	409	380	425	438	547	511	4801	582	565	4292	1033	277	640	285	438	459	453	5109
42.9167	18412	20033	21886	17892	20375	24759	25452	24620	21589	24324	17947	13246	15153	15543	14917	4357	3739	4077	3971	4838	4273	4552	5043	4334	4180	4040	4922	4078	5558	4922	391	409	390	401	426	528	488	4612	576	578	4528	1083	271	733	302	420	433	435	5361
43	18761	20033	21755	18686	20431	24340	26250	24777	20952	24881	18601	13190	13406	15172	14494	4675	4024	4022	4260	4831	4334	4503	5086	4427	4230	4196	4649	4297	4913	4875	391	409	414	426	425	523	509	5028	606	565	4604	1127	265	792	301	456	466	460	5099
43.0833	18814	20071	22240	18246	20205	24397	26272	25124	22312	24053	16725	13248	19089	15341	14816	4262	4388	3991	4127	4551	4284	4563	5034	4401	4206	4083	4821	4172	4823	4828	407	379	393	419	404	523	491	5167	574	576	5140	1279	270	901	304	435	438	470	5381
43.1667	18664	20208	22793	18463	20360	24466	27389	25004	20743	24200	15317	13257	16004	15076	14495	4293	4681	4092	4040	4573	4289	4553	5080	4321	4091	4075	4859	4231	4153	4510	402	431	411	427	390	513	495	4564	560	591	5204	1335	279	887	301	426	454	422	5202
43.25	18656	20183	21782	18416	20467	24547	26348	24729	21845	24789	14934	13622	14085	15303	14495	4601	4583	4119	4249	4962	4431	4542	5145	4406	4153	4099	4486	4185	4934	4948	402	382	394	406	429	546	495	4707	540	578	5290	1439	272	968	300	457	454	456	5209
43.3333	18955	20365	21993	19420	20817	24556	25822	25398	22115	24017	16451	13924	16103	15275	14616	4186	4282	4211	3835	4798	4254	4687	5152	4522	4241	3954	4352	3977	5203	4984	424	416	407	419	440	529	515	4975	563	583	5974	1645	271	1040	299	455	480	459	5428
43.4167	18949	20458	22393	18924	20781	25226	28457	25742	22204	26205	15356	13368	15369	15287	14511	4628	4218	4398	3995	4865	4400	4630	5275	4483	4302	4094	4998	4164	5108	4816	406	438	399	439	436	524	502	4818	581	570	6085	1691	271	1063	293	453	481	468	4948
43.5	18705	20218	21795	18539	20485	24186	27693	24519	21560	24692	16801	13408	16647	15270	14755	4373	4136	4392	3938	4548	4258	4565	5081	4375	4094	4021	4497	4078	4872	4736	410	418	406	425	398	528	500	4392	578	577	6395	1992	279	1167	296	474	515	501	5378
43.5833	18776	20350	21819	18764	20986	25084	27128	25099	22773	24950	17327	13215	22232	15548	14756	4565	4412	4110	3989	4614	4312	4553	5180	4324	4211	3889	4584	3722	4279	4844	411	393	405	435	420	545	527	5006	577	560	6816	2108	272	1214	293	544	589	530	5091
43.6667	18767	20043	21957	18147	20590	25253	25919	24800	21382	24912	17262	13060	17869	15130	14868	4560	4453	4272	3758	5003	4389	4601	5103	4323	4177	3868	4760	4159	4672	4665	430	393	397	448	425	521	498	4864	534	550	6941	2358	280	1252	291	678	612	565	5166
43.75	18919	20475	22777	19223	20955	24265	25589	24477	21523	24472	16202	13422	20156	15241	14405	4520	4377	4407	3885	4923	4322	4592	5101	4398	4213	4019	4592	4102	4868	4610	441	390	419	458	413	525	474	4730	574	586	7000	2488	267	1268	286	681	658	588	5065
43.8333	19358	20718	23549	19140	21121	24230	28459	24324	21146	24008	16500	13116	13143	14813	14274	4565	3915	3996	3922	5024	4205	4496	5117	4363	4199	3930	4398	3901	4567	4943	425	407	411	417	422	533	515	4881	553	543	6957	2602	270	1282	283	723	687	596	5077
43.9167	18435	19978	23483	18412	20958	24127	25327	25434	23025	24582	15316	13718	15006	14839	14251	4300	4180	4057	4154	4853	4320	4671	5066	4339	4140	4064	5589	4002	4685	4607	406	425	395	431	444	542	518	4706	541	555	6992	2751	264	1345	274	944	747	641	5207
44	18621	19948	23037	18993	20508	24304	26882	24360	21224	24219	15507	13734	14831	15553	14909	4201	4174	4054	3977	4721	4254	4690	5246	4458	4152	4069	4770	4538	5330	4887	428	392	387	451	437	508	485	4614	579	588	7141	3090	269	1475	294	890	806	655	5342
44.0833	18953	20101	22010	18110	20639	25036	27536	24615	21800	24710	19014	13268	16627	15096	14408	4506	4011	4214	4165	4941	4335	4686	5199	4409	4159	3972	4821	3846	4620	4863	421	390	394	426	402	507	501	4230	600	568	7441	3466	271	1592	285	1044	860	727	5153
44.1667	18757	20257	22647	18429	21017	24711	28454	25058	21254	24200	17835	13694	14037	15550	15171	4534	3913	4141	3848	4938	4355	4739	5245	4404	4189	4011	4700	4096	4583	4949	418	424	394	432	435	519	485	4704	566	576	7381	3704	282	1616	291	1158	1049	964	5571
44.25	18908	20022	22654	18409	20551	24608	28626	24977	22350	24172	16865	13164	13445	15169	14521	4326	3794	4138	4046	4705	4264	4572	5175	4450	4295	4029	4412	3818	4818	4742	395	404	384	431	426	550	504	4550	578	574	7422	4083	278	1758	287	1354	1114	1098	5030
44.3333	18640	20504	21994	19257	20911	24678	29864	24561	21125	24562	16195	13183	15398	14984	14579	4628	4480	4211	3964	4687	4305	4712	5305	4435	4187	4016	4278	4141	4726	4673	392	407	425	433	443	548	516	4730	585	592	7498	4372	274	1860	292	1627	1302	1553	4992
44.4167	18636	19990	22201	18638	20723	25114	26350	24733	21170	24419	19523	13126	13555	15160	14714	4625	4078	4041	3981	4399	4368	4560	5236	4525	4391	3908	4286	4041	4552	4927	415	413	432	421	422	544	476	4645	603	592	7663	4784	287	2024	280	1734	1378	1796	5622
44.5	18953	20453	23110	19152	20995	24747	27090	26499	22675	24922	16658	13083	13246	14881	14484	4105	4605	3933	4100	4549	4392	4765	5260	4555	4226	4192	4576	4109	4469	4858	417	404	418	422	405	543	501	4799	572	575	7603	4920	270	2139	278	1920	1480	1985	5215
44.5833	18875	19957	23049	18475	20450	24417	26119	24577	21149	24583	15653	13515	14213	14824	14376	4563	4065	3963	4054	4800	4308	4594	5075	4283	4087	4085	5137	4110	4622	4557	440	406	386	463	440	545	480	4719	561	579	7535	5076	275	2276	280	2108	1701	2360	5253
44.6667	18735	19946	22178	19403	20477	24472	25715	24682	22008	24871	15104	13098	12967	14949	14661	4534	3900	4009	4124	4675	4277	4581	5115	4476	4223	4046	4977	4071	4486	5093	409	400	397	431	433	551	497	4800	589	568	7558	5448	275	2535	280	2037	1977	2458	5094
44.75	19007	20050	21735	18573	20706	24601	25945	24365	21567	24907	16550	13223	16576	14953	14710	4893	4209	4151	3940	4869	4308	4615	5279	4491	4209	4058	4579	3756	5177	4635	430	396	409	433	445	538	504	4741	567	613	7672	5999	262	2887	298	2057	2337	2685	5121
44.8333	18931	20029	22666	19052	20632	23629	25488	24174	20814	23109	15633	13494	13242	14956	14853	4271	3789	3949	4036	4856	4348	4554	5059	4288	4012	4148	5043	3906	4895	4692	436	424	409	446	414	498	505	4964	554	571	7559	6149	280	3116	278	2087	2520	2694	5153
44.9167	18814	20159	22441	18471	20770	24397	27736	24186	21486	24390	15727	13011	23047	14959	14167	4308	4021	4296	3983	5287	4355	4512	5246	4487	4182	4151	5106	4144	4592	5211	417	408	396	459	460	547	507	4263	562	566	7432	6369	281	3266	298	2008	2766	2782	4972
45	18732	19971	22009	18778	20708	24337	27564	24504	21775	24030	15237	13093	15560	14852	14480	4614	4244	4213	4039	4653	4312	4626	5191	4464	4192	3921	4646	4001	4909	4774	424	432	405	444	426	519	481	4620	576	574	7458	6547	273	3409	293	2096	2809	2741	5518
45.0833	18924	19964	22897	18838	20501	24809	27108	25763	21378	24282	17518	13750	21395	15233	14339	4583	4177	4359	4067	4727	4337	4656	5212	4383	4138	4166	5999	4051	4981	4685	421	408	416	426	456	527	489	4475	573	605	7605	6952	274	3756	295	2089	2781	2861	5199
45.1667	18608	19997	22997	18475	20711	24518	25515	24555	21309	24569	15888	13090	13058	14808	14362	4439	4602	4069	3860	4678	4278	4603	5204	4430	4150	4045	4563	4424	4829	4517	426	411	429	452	474	536	505	4512	578	575	7590	7160	270	3915	302	2098	2743	2786	5072
45.25	18783	19898	21888	18298	20627	24227	27116	24703	22460	24031	15568	13436	16147	14951	14295	4579	4164	3979	4050	4511	4340	4509	5280	4389	4070	4001	4957	4223	4787	4689	445	417	416	446	470	522	494	4406	597	595	7677	7467	280	4122	304	2058	2733	2721	5004
45.3333	18690	20028	22923	18235	20786	25060	26409	25077	21740	25250	15151	13357	18571	14821	14164	4410	3787	4249	3843	4505	4352	4716	5455	4531	4462	3998	4566	4206	4807	4850	412	399	407	448	437	542	512	4883	615	571	7322	7771	276	4212	297	2104	2733	2756	5674
45.4167	18950	20483	22192	19068	21390	25732	26951	26128	22976	25507	19432	13134	19823	15047	14634	4794	4034	4210	4052	5001	4462	4956	5438	4599	4298	4009	4922	3804	4613	4874	437	416	419	471	463	512	503	4770	585	588	7812	8036	281	4533	319	2175	2798	2897	5432
45.5	19071	20289	22195	18873	21350	24314	27756	24247	21318	23840	14815	13350	13360	15277	14356	4722	4769	4047	3991	4883	4310	4748	5161	4492	4106	3945	4848	3884	4212	4798	404	398	400	417	428	545	509	4357	551	590	7513	8340	271	4879	318	2047	2850	2826	5368
45.5833	18615	19969	21466	18303	20397	24489	24987	24790	20812	24458	16021	13135	16395	15119	14254	4580	5022	4165	4003	4610	4308	4572	5301	4455	4174	4122	4042	3963	5085	4532	435	408	412	439	454	523	503	4589	575	593	7368	8335	266	4935	309	2089	2731	2730	5262
45.6667	18628	19838	23153	18643	20563	24411	25250	24885	21300	24199	16570	13492	19169	15094	14652	4393	3973	3863	3964	4849	4342	4647	5283	4405	4279	4088	4705	3927	4728	4427	434	398	401	432	452	530	511	4535	584	562	7258	8722	282	5335	319	2055	2782	2780	5427
45.75	18873	19870	21908	18704	20580	24968	26537	24517	21127	24142	14857	12859	15955	14906	14501	4217	4109	4376	4083	4951	4463	4841	5333	4465	4246	3989	4873	3937	4677	4566	448	448	442	444	447	524	477	4614	549	580	7238	8704	272	5378	319	2051	2770	2776	5561
45.8333	18725	20240	21970	18263	20856	24929	25364	25422	21207	24629	15194	13191	16075	15197	14372	4568	4112	4187	3830	5000	4477	4718	5235	4417	4370	4019	5694	3728	4375	4876	417	425	437	446	441	550	533	4966	566	607	7281	9002	287	5936	333	2164	2707	2745	5039
45.9167	18928	20231	21863	18531	20578	24480	25265	25921	22435	24678	14639	12950	13201	15096	14290	4499	4395	4353	4085	4727	4368	4715	5212	4496	4286	4060	4848	4008	4651	4968	411	430	419	426	440	535	494	4854	581	601	7159	9255	269	5946	333	2080	2728	2847	5088
46	18747	20656	22947	19116	20843	24729	25672	24430	21411	24623	15143	13619	16722	14853	14350	4546	4098	4036	4104	4886	4369	4838	5302	4501	4257	3935	4748	3920	4459	4589	424	413	435	458	440	547	521	4566	564	620	7503	9395	267	6102	346	2097	2721	2831	5609
46.0833	18930	20249	22935	18421	21087	24940	28241	24921	21710	25412	15428	12799	15922	14843	14293	4491	4444	4274	4045	4808	4439	4773	5171	4411	4261	3903	4891	3967	4724	4696	431	413	426	450	453	548	494	4327	587	570	7606	9023	276	6035	333	2119	2700	2857	5186
46.1667	19238	20413	23740	19097	21696	24948	26195	24766	21307	24869	15321	13057	16094	14821	14209	4593	4268	4277	3984	4854	4421	4813	5460	4578	4375	3992	4671	4118	4565	4864	423	426	435	450	436	545	512	4908	575	586	7605	9217	279	6250	339	2137	2796	2860	5499
46.25	18866	19961	21763	19097	20564	24388	25632	24057	20384	24465	15002	13111	13550	14713	14069	4685	4057	3966	4054	4648	4323	4725	5104	4428	4250	4145	5058	4099	4314	4933	432	413	393	419	441	530	497	4885	602	595	7570	9300	279	6225	334	2067	2743	2694	5215
46.3333	18562	19776	23408	18477	20486	24331	27578	24066	21711	24572	16220	13558	17401	15102	14438	4369	3963	4073	4151	4712	4373	4668	5275	4441	4266	4056	4526	3887	4915	4691	430	408	411	449	451	531	503	4458	591	586	7701	9752	270	6830	341	2122	2684	2717	5361
46.4167	18717	20145	21579	19158	20791	25200	27387	25109	21315	24651	16990	13111	16952	14978	14699	4401	4013	4110	4172	4813	4364	4750	5234	4513	4322	4001	4721	4037	4283	4648	423	405	406	471	436	536	497	4798	572	589	7748	9794	275	6835	353	2060	2773	2770	5100
46.5	18905	19692	22691	18421	20448	24531	25027	23971	21252	24724	16401	13061	16213	14809	14446	4592	4117	3899	3993	4705	4378	4610	5235	4510	4191	3949	4733	4223	4991	4956	426	433	416	419	455	543	486	5382	616	586	7239	9812	271	6884	366	2083	2762	2783	5420
46.5833	18700	19961	22274	18157	20790	24152	25549	24817	21430	24222	16866	14009	14788	15464	14837	4211	3880	4178	3984	4801	4392	4661	5204	4465	4211	4087	4775	3961	4302	4714	437	384	406	431	436	543	487	4536	588	614	7352	9809	276	7012	341	2136	2771	2757	4952
46.6667	18586	19665	22350	18665	20711	24000	26522	23937	20781	24039	16052	12993	13212	14689	14465	4561	4272	3908	3770	4744	4378	4551	5336	4467	4200	4035	4408	4071	4286	4725	418	417	417	460	462	544	533	4678	567	593	7220	9716	278	6694	359	2080	2768	2815	5106
46.75	18956	20224	21914	18787	21032	24772	26574	25008	20277	24318	14959	12933	15675	14752	14243	4282	4323	4046	3989	4613	4438	4702	5374	4610	4310	3902	4227	4316	5212	4654	436	431	427	420	437	546	497	4517	572	586	7187	9750	269	6958	357	2093	2773	2803	5241
46.8333	18291	19850	21500	18597	20457	24370	25660	24235	21108	23942	17650	13596	17547	15579	14568	4413	4537	4098	3882	4446	4362	4670	5153	4436	4177	4025	4920	4090	4615	4646	425	409	429	448	466	562	508	4824	585	567	7208	9836	279	7134	341	2190	2825	2744	4963
46.9167	18726	19970	21698	19183	20739	24764	25957	25123	21179	24413	16795	12878	15879	15259	14116	4455	4478	4236	3884	5012	4471	4622	5231	4413	4126	3927	4520	3897	4139	4596	431	408	447	423	471	546	488	4723	572	566	7014	9954	270	7405	367	2110	2821	2845	5056
47	18206	19711	21790	18720	20506	23585	24422	24021	19813	23852	17838	13347	17052	15496	14995	4483	4586	4094	3907	4845	4318	4725	5253	4390	4100	3993	4495	4089	5640	5152	440	427	414	419	467	510	504	4654	547	580	7093	10110	272	7583	363	2148	2842	2760	5075
47.0833	18555	19818	21328	18103	20038	24553	25280	24161	21556	24387	16506	13248	13333	15328	14629	4451	4033	3915	3856	4715	4554	4747	5280	4532	4170	3914	4348	4338	4464	4836	434	453	447	497	444	536	508	4422	582	572	6772	10175	278	7799	364	2090	2768	2941	5526
47.1667	18885	20034	21683	18530	20378	24718	25973	23812	21469	24634	18434	13280	18546	15148	14274	4213	4078	4164	4114	4866	4336	4749	5231	4505	4156	3965	4760	4057	4387	4639	427	428	420	434	446	534	510	4526	579	594	6734	10094	270	7873	365	2047	2785	2793	5162
47.25	18612	19866	22565	18596	20227	24549	26108	23761	20308	24026	15006	12925	18730	15300	14158	4455	4617	4057	3833	4675	4525	4706	5195	4435	4217	3903	5141	3901	4711	4933	413	443	416	459	462	554	522	4483	545	590	6765	9986	282	8052	379	2138	2734	2781	5526
47.3333	18470	19625	22155	18331	20390	24059	26054	23809	21201	24006	14453	12862	15197	14189	13736	4343	5192	4190	3935	4654	4389	4862	5307	4523	4189	4023	5239	4222	4674	4846	419	417	429	429	450	528	510	4827	583	581	6653	9745	272	8017	367	2017	2822	2848	5205
47.4167	18260	19619	22994	18907	20460	24672	26753	25592	20576	24546	15171	13133	14442	14918	14405	4219	3967	3862	4210	4641	4425	4874	5462	4614	4317	4028	4681	4245	4880	5050	451	416	450	458	458	544	516	4460	576	596	6874	10008	277	8168	382	2162	2796	2822	5626
47.5	18813	19858	22783	18348	20580	24544	28520	24482	21477	24274	15492	13304	18698	14981	14019	4366	4085	3819	3777	4480	4454	4723	5305	4616	4256	3943	4631	3984	4857	4952	421	426	430	436	433	518	515	4786	565	609	6653	9858	277	8602	368	2124	2740	2704	5348
47.5833	18511	19646	22630	18285	20531	24284	26100	23876	20557	23934	15559	13039	13075	14869	14460	4558	3969	3908	3810	4590	4364	4824	5500	4626	4231	3858	5008	4074	4621	4955	434	418	406	441	433	542	514	4978	591	612	7064	9881	269	8195	385	2052	2763	2797	5299
47.6667	18595	19946	21908	18343	20456	24111	26265	23662	24070	23692	16366	12810	16913	14705	14032	4276	4003	3971	3913	4609	4351	4730	5275	4511	4247	3994	4553	4281	4546	4978	437	427	407	458	451	543	485	4712	593	576	6700	10113	262	8366	387	2060	2772	2761	5494
47.75	18582	20018	22087	19348	21010	24453	25819	23988	21480	23835	18169	13501	14826	15434	14588	4497	4347	4133	3960	4811	4363	4757	5363	4526	4112	3839	4728	3821	4195	4612	408	395	413	449	453	556	491	5024	565	586	6635	10033	274	8061	393	2076	2788	2911	5095
47.8333	19302	20539	24534	19864	21758	24300	25968	24138	20594	24524	16651	13144	15629	15171	14442	4526	4418	4069	4185	4949	4351	4760	5357	4572	4243	4100	4452	4240	4854	4926	450	427	444	461	436	554	501	4569	568	602	6773	10142	277	8619	392	2231	2847	2893	5155
47.9167	18475	19473	21453	18331	20204	24478	26249	24693	21813	24489	17373	12999	16854	15128	14330	4664	3720	4052	3946	4862	4467	4610	5318	4556	4225	3984	4788	3883	4376	4888	429	392	398	454	438	566	515	4431	605	596	6698	9936	276	8450	415	2117	2841	2847	5222
48	18549	19570	21276	19189	20911	25003	27327	24079	20513	24208	15816	13198	15053	15049	14152	4275	3827	3962	3742	4832	4312	4720	5253	4467	4178	3963	4667	3864	4661	4748	432	417	431	468	470	543	499	4890	590	582	6583	9978	276	8531	417	2106	2775	2795	5158
48.0833	17969	19116	22420	17559	19491	24419	26287	25022	20860	23939	15839	13448	13244	15080	14219	4178	3690	3771	3601	4554	4377	4828	5363	4473	4191	4072	4640	4132	4989	4937	449	416	407	454	411	536	506	4480	549	586	6710	10169	289	8723	415	2013	2609	2580	4899
48.1667	18283	19520	23172	18935	20512	24706	26421	25359	21694	24190	15579	12955	17328	14848	14092	4350	3996	3840	3736	4597	4423	4668	5331	4562	4213	3984	4758	3849	4952	4713	427	414	434	416	418	544	526	4838	585	594	6544	9916	280	8461	406	2069	2765	2723	5164
48.25	18545	19627	22118	18604	20494	24055	26179	24970	20457	23539	15494	12963	21202	15014	14540	4211	5103	3915	3756	4607	4346	4775	5334	4542	4133	3969	4968	4361	4832	4776	447	412	411	454	435	531	520	4642	569	576	6769	10059	277	8674	466	2070	2771	2755	5483
48.3333	18309	19707	22857	17854	20458	23829	26366	26354	20219	23949	16850	12957	16989	14995	13993	4273	3849	4015	3685	4597	4318	4803	5314	4507	4096	3980	4682	4200	5516	4822	408	414	400	426	423	556	534	4615	577	575	6364	9855	298	8534	486	2046	2817	2795	4973
48.4167	18538	19628	22220	18916	20259	23766	24870	23650	20982	24283	17728	12835	13480	15230	14178	4287	3745	4038	3649	4455	4372	4555	5197	4419	4150	3850	5037	4005	5447	4270	453	422	393	440	458	537	509	4689	543	578	6536	10092	306	8578	457	2169	2753	2801	4880
48.5	18305	19406	22731	18038	20187	23950	26799	24519	20812	23695	15490	12927	18001	15060	14973	4539	4648	3792	3705	4614	4355	4691	5363	4574	4192	4077	4983	4153	4638	4599	468	412	414	437	431	549	509	4375	569	561	6694	10122	305	8893	430	2130	2756	2727	4879
48.5833	18511	19843	21575	18374	20557	24867	26247	24899	22196	24982	21037	13448	24423	15358	14478	4041	4676	4132	3992	4827	4376	4941	5611	4597	4340	3814	4341	3980	4614	4449	421	415	452	449	457	550	524	5006	604	597	6751	10041	325	8834	416	2134	2863	2815	6003
48.6667	18489	19286	22754	18259	20393	23794	24533	23840	20963	23731	16899	12965	23731	15209	14388	4524	3851	3850	4010	4852	4416	4653	5370	4454	4198	4061	4153	4089	5169	4718	413	412	413	473	438	526	510	4390	548	617	6537	9896	313	8607	513	2081	2768	2823	5532
48.75	18375	19389	22889	18117	20436	23524	25619	25569	20636	23593	15861	12980	13088	14954	14407	4273	4151	3927	3938	4487	4320	4668	5254	4521	4067	4063	4545	3967	4579	4663	427	396	414	435	453	537	501	4896	556	575	6464	9979	343	8730	598	2087	2759	2799	4862
48.8333	18374	19313	21979	18506	20431	23927	25403	24107	20994	23389	15709	13297	15194	14942	14183	4431	4275	3915	3802	4650	4412	4757	5265	4491	4149	4249	4669	4145	4797	5025	431	416	433	465	452	561	516	4505	559	547	6357	9830	352	8561	683	2100	2779	2854	5259
48.9167	18406	19462	21491	19080	20389	24213	24860	24389	20699	24309	15346	13036	18239	15088	14100	4715	4608	3825	3797	4804	4427	4736	5369	4640	4269	4106	4670	4103	5332	4630	435	409	429	454	442	541	504	4441	572	607	6268	9744	375	8448	703	2148	2804	2800	5744
49	18716	20130	21877	20248	21528	24178	25570	24786	20219	24161	17016	13217	16028	14697	14437	4839	4198	4045	4049	4888	4439	4689	5323	4546	4194	3977	5150	4086	5046	4938	460	408	424	459	452	522	504	5095	591	620	6262	9834	397	8390	789	2191	2812	2883	5740
49.0833	18567	19311	21779	18229	20043	24163	26921	25861	20649	24042	15538	13042	21077	14897	14124	4156	3966	4117	3770	4798	4358	4757	5346	4414	4151	4186	4705	4001	4786	4459	449	409	414	448	442	515	498	4495	576	579	6162	9750	428	8394	816	2112	2748	2952	5184
49.1667	18647	19604	21787	18389	20401	24055	26507	23546	20960	23235	14406	13264	12901	14889	13966	4301	4038	4156	3963	5072	4334	4664	5444	4533	4078	3986	5245	4082	4631	4679	426	397	431	465	445	548	537	4618	598	590	6182	9719	487	8392	819	2104	2821	2911	5398
49.25	18445	19431	21395	17832	20177	24089	25701	23714	20366	24460	16712	13164	20300	14775	14069	4518	4084	3940	3818	4527	4410	4732	5359	4517	4238	3969	5305	3959	4587	4882	460	405	437	453	431	561	502	5057	615	585	6121	9674	497	8483	915	2133	2827	2872	5134
49.3333	18368	19413	22922	17960	20306	23949	25189	24502	20351	23973	15459	13657	19066	14802	13812	4507	3832	3910	3934	4464	4505	4801	5288	4485	4287	4000	4514	4026	4662	4897	423	407	415	452	450	534	500	4399	574	626	6355	9799	606	8738	1021	2088	2805	2865	5183
49.4167	18797	19848	23101	18968	20493	23671	24890	23522	20380	23479	16117	13268	14523	15029	14133	4415	4425	4054	3893	4670	4378	4712	5513	4508	4135	4058	4736	4021	5182	5060	473	407	416	439	432	541	496	4556	598	566	6415	9889	612	8716	1064	2084	2776	2996	5220
49.5	18513	19518	22353	18100	20062	23843	28082	23834	20332	23974	15681	13249	17362	14973	14019	4326	4150	3996	3814	4930	4452	4669	5391	4551	4197	3942	5142	3865	4436	4566	423	415	404	470	461	569	512	4663	641	575	6404	9806	602	8503	1104	2150	2776	2991	5226
49.5833	18538	20113	22799	18422	21021	24171	26535	24449	21103	23806	17120	12976	13212	14962	14021	4730	4519	4003	3983	4775	4515	4732	5421	4655	4222	4015	4482	4001	4601	5128	408	399	439	465	458	550	515	4447	643	593	6309	9905	618	8421	1105	2137	2960	2994	5278
49.6667	18515	19584	21572	18123	20249	24215	25307	24592	20098	24178	15513	12807	16215	14848	14051	4268	4014	4074	3978	4695	4393	4710	5385	4524	4262	4021	4386	3963	4630	4426	427	415	435	463	454	554	512	4536	672	590	6405	9579	643	8363	1081	2100	2736	2846	5323
49.75	18632	19785	21629	18096	20414	23979	26109	24766	20814	24085	16215	12796	15217	14795	14217	4427	4712	4059	3924	4765	4321	4726	5405	4508	4256	4010	4584	4609	4613	4451	444	446	431	499	459	552	517	4654	697	595	6292	9469	639	8385	1076	2023	2742	2806	5519
49.8333	18245	19828	21872	18658	20556	24245	26547	24716	20464	23673	15058	12573	16434	15094	14048	4445	4234	4060	3871	4966	4423	4649	5278	4508	4173	4031	4441	3914	4349	4982	446	415	458	473	449	546	525	4791	734	611	6180	9449	664	8352	1130	2063	2816	2845	4869
49.9167	18499	19748	21746	18881	20446	24375	28637	24100	22444	24302	16655	13018	13047	14705	13920	4328	4098	3922	3949	4771	4366	4725	5356	4605	4256	4006	4379	4382	5011	4780	434	397	415	460	460	533	513	4540	733	606	6406	10172	710	8701	1345	2062	2804	2859	4917
50	18705	19683	21720	18236	20341	23741	26746	23565	20330	24059	17169	13065	18057	14604	14053	4409	3938	3927	3846	4514	4457	4655	5384	4626	4132	3981	4673	4208	4692	4818	422	405	432	474	427	528	509	4582	720	577	6282	9611	746	8511	1353	2079	2811	2916	5184
50.0833	18995	20584	22348	18717	21516	23972	25715	23617	19948	23628	14734	12760	18243	14926	14209	5001	4958	4035	4071	4916	4362	4729	5313	4525	4038	4000	4964	3911	5373	4672	450	428	465	451	449	538	515	4509	762	586	6495	9656	820	9071	1549	2183	2871	2940	4975
50.1667	18486	19387	22893	18848	20265	24313	25501	24195	20694	23555	16308	12829	13605	14665	13971	4208	3514	3930	3821	4990	4485	4807	5500	4629	4165	4154	5392	4426	5119	4843	438	411	429	460	446	535	500	4752	818	560	6245	9465	810	8363	1542	2128	2824	2898	4973
50.25	18415	19531	21591	18468	20132	23877	25213	24710	19837	23958	17615	13064	16730	14755	13963	4106	3782	3979	4005	4778	4467	4675	5436	4635	4164	4028	5103	4318	4501	4654	427	423	451	461	435	551	514	4738	918	564	6187	9459	822	8538	1525	2090	2873	2809	5160
50.3333	18451	19342	21344	18662	20234	23498	24504	24182	20054	23509	15714	13787	16966	14705	14117	4542	4140	3839	3775	4685	4396	4749	5558	4529	4160	4023	4460	3910	4450	4574	470	393	422	471	479	530	503	5200	924	577	6130	9588	886	8353	1746	2113	2766	2866	5039
50.4167	18602	19893	23160	18527	20678	23572	24981	25240	20466	23500	15523	13052	13689	14843	13890	4525	4156	3965	3949	4803	4330	4645	5409	4555	4125	4004	4727	4099	4784	4674	428	418	425	454	461	551	491	4646	888	593	6077	9911	868	8416	1623	2135	2801	2798	5137
50.5	18381	19552	21538	19303	20169	24048	26592	25667	20811	23857	15141	12989	14920	14793	13792	4424	3927	3855	3720	4703	4501	4763	5552	4609	4245	4023	5159	4452	4452	5124	437	421	412	499	453	528	505	4531	951	585	6251	9461	926	8335	1696	2119	2915	3035	5070
50.5833	18349	19400	22561	18623	20354	24039	25737	24375	20065	24226	16105	12666	13158	14851	14027	4717	4721	3823	3786	4706	4545	4803	5431	4568	4159	4172	5323	4207	4988	4910	441	437	418	454	437	566	511	5060	1021	597	6242	9321	950	8603	1766	2018	2782	2837	5359
50.6667	18802	20056	22910	19192	21153	23716	25348	24073	20475	23707	16972	12851	18170	14725	13826	4472	4436	3832	3886	4799	4574	4804	5333	4543	4120	3954	4944	3940	5544	4632	461	409	462	451	476	550	516	4845	1009	568	6085	9390	919	8299	1829	2272	2926	2997	5653
50.75	17631	18775	21793	17026	19707	23770	26032	23935	19680	23346	15471	13494	18286	15385	14750	4028	3748	3584	3847	4402	4451	4734	5372	4528	4133	3960	5441	3920	4371	4799	483	427	424	430	445	571	498	4600	1058	570	6111	9530	1027	8324	1935	2053	2744	2730	5121
50.8333	18353	19877	21728	18671	20784	24069	26020	23626	20252	23429	15058	12968	20213	14750	14117	4619	3867	3798	3872	4522	4471	4744	5407	4509	4150	4017	4865	4603	4622	4677	442	419	409	471	437	544	503	4627	1084	555	6525	9509	1051	8393	1819	2029	2816	2773	5133
50.9167	18243	19486	22086	18267	20348	24153	26176	24411	20090	23618	15689	13315	16105	14896	14332	4006	3830	3755	3949	4521	4416	4806	5263	4602	4186	3920	5405	4487	4344	4503	450	419	446	454	440	522	511	5038	1177	581	6238	9366	1288	8366	2293	2095	2825	2816	5447
51	18100	19532	21250	18369	20333	23832	25201	23746	19722	23651	16787	12847	17311	14662	14451	4539	4125	4013	3829	4604	4431	4742	5361	4669	4204	3932	4711	4175	4705	4487	448	423	427	467	447	568	482	4527	1175	567	6306	9392	1395	8264	2299	2180	2743	2910	5024
51.0833	18471	19208	22182	18131	20188	24277	30479	24139	20754	24230	17429	13234	17956	14926	14114	4473	3790	3929	3853	4539	4373	4770	5340	4603	4235	4047	4812	4148	4858	4606	443	422	460	456	432	553	516	4832	1240	568	6513	9294	1579	8386	2263	2122	2835	2881	5216
51.1667	17993	19299	21315	18076	20464	23549	24359	23728	20309	23599	16582	12580	14991	14677	14003	4134	3794	3771	3848	4750	4422	4825	5344	4596	4402	4143	5471	4211	4990	4805	459	420	430	455	439	537	504	4586	1295	569	6300	9226	1713	8218	2429	2008	2811	2852	5324
51.25	18088	19259	22233	18234	20203	23934	26831	23777	21966	23574	14759	13199	21195	14639	14133	4123	3854	3764	3898	4378	4627	4843	5430	4555	4278	4007	4870	4151	5068	4655	454	406	411	444	443	540	494	4714	1352	572	6409	9089	1765	8281	2418	1938	2743	2810	5265
51.3333	18153	19110	23124	18285	20133	24933	30270	25558	21070	24261	16313	13584	13384	15253	14221	4158	4659	3903	3725	4742	4385	4791	5321	4532	4120	4139	4613	3827	4508	4992	456	463	433	456	459	557	532	4662	1421	592	6041	9276	2030	8266	2549	2104	2867	2992	4933
51.4167	18067	19366	21144	17817	20303	23781	25917	23902	20702	23891	18456	12853	13919	14986	14031	4818	3827	3915	3759	4787	4449	4622	5344	4530	4228	4028	4977	4260	5177	5083	440	436	454	468	471	542	500	4437	1515	596	6185	9250	2247	8409	2839	2166	2795	2894	5869
51.5	18475	19247	21397	18345	20387	23707	26438	23969	19796	23898	15239	13348	14994	15263	13956	4547	3859	3873	3787	4537	4407	4794	5315	4538	4253	3893	4981	4200	4566	4661	435	432	447	448	445	523	518	4871	1612	593	6203	9511	2429	8463	2865	2091	2827	2857	5490
51.5833	18189	19265	22994	18946	20329	24485	27262	25110	21430	24206	14780	12807	13930	15113	14419	4215	3928	3754	3840	4565	4419	4761	5218	4588	4218	4000	4610	4158	5092	4708	439	426	375	460	436	544	508	4302	1671	594	6316	9274	2775	8407	3175	2086	2764	2795	5094
51.6667	18180	19309	22790	18259	20454	23992	24760	24015	20283	23980	16224	12860	16505	15429	14142	4399	4484	3857	3725	5176	4388	4792	5338	4659	4167	4039	4575	3997	4823	4943	482	432	492	486	443	532	529	4645	1730	596	6362	9362	3026	8377	3386	2114	2867	2863	5118
51.75	18360	19111	21853	18033	20148	24243	27634	24628	22060	23907	17503	13026	13209	15217	14242	4673	3445	3930	3752	4721	4563	4802	5364	4509	4130	3994	4755	4196	4294	4863	458	447	414	449	457	537	497	4962	1790	575	6114	8993	3167	8504	3282	2149	2826	2898	5044
51.8333	18285	19096	22057	18101	19772	23896	25811	24159	20453	24168	17568	12943	13186	15046	14002	4044	4136	3770	3847	4476	4587	4884	5450	4691	4295	4002	4433	3854	4340	4542	466	421	475	474	447	547	515	4539	1955	582	6590	9126	3787	8369	3365	2042	2712	2847	4883
51.9167	18470	19191	21671	18245	20417	23789	26269	23670	20310	23737	15995	13009	18894	14885	13957	4163	4378	4181	4061	5080	4398	4819	5368	4559	4227	4064	4921	4319	5004	4502	473	423	431	461	448	544	514	4522	2018	588	6270	9074	3697	8137	3303	2146	2742	2874	5600
52	18346	19157	22966	17978	20094	24279	25689	23867	20315	23631	17051	12943	14095	15001	14206	4765	3778	3826	3942	4648	4533	4674	5225	4551	4156	4083	4411	3835	4103	4848	479	430	428	481	448	538	518	4704	2069	605	6541	9093	4312	8244	3717	2012	2808	2907	5117
52.0833	18325	19012	21296	17951	20293	24086	25340	23315	21067	23320	16951	12837	14924	14973	14128	4476	3472	3841	3717	4470	4637	4769	5358	4617	4206	3890	4646	4003	4214	4365	469	416	417	467	435	544	507	4857	2113	594	6111	9446	4461	8655	3531	2087	2788	2922	5602
52.1667	18895	19844	22704	18504	20949	23668	24783	24685	20299	24181	19147	12973	21139	15470	14367	4074	4275	3688	3771	4732	4375	4766	5303	4569	4299	3839	4394	3827	5039	4462	493	433	423	476	450	545	534	4843	2228	595	6148	9235	4925	8210	3810	2078	2831	2918	5048
52.25	18378	19581	21470	18752	20384	24315	25604	26446	20646	23847	15925	13182	19943	15246	14195	4093	3897	3880	3983	4770	4379	5071	5384	4525	4072	4024	4615	4198	4254	4490	466	445	487	472	424	529	522	4857	2369	565	5969	9064	5344	8298	3782	2051	2854	2940	5227
52.3333	18220	19296	21421	18401	20601	23670	25424	23622	21171	24273	15221	12600	20407	14852	14062	4120	4389	3900	4268	4535	4362	4675	5290	4471	4194	4005	4282	4098	5405	4736	482	457	402	505	448	549	513	4673	2297	599	6333	9009	5430	8314	4319	2019	2770	2911	5191
52.4167	18137	18964	22744	18316	20245	23877	26317	24879	20488	23716	16098	13115	16429	14899	13814	4256	3731	3597	4071	4606	4393	4750	5385	4540	4264	3924	4628	4138	4491	4487	479	423	426	456	451	556	495	4447	2468	584	6011	9193	5721	8194	4616	2048	2835	2827	4959
52.5	18098	19034	22343	17733	20524	25096	25667	25652	20451	25401	16122	13568	14971	15370	14467	4222	3855	3617	3795	4810	4574	4999	5516	4731	4437	3968	4802	3996	4639	4728	487	476	432	471	450	546	541	4573	2537	583	6284	8886	6246	8253	4731	2122	2799	2881	5052
52.5833	18675	19652	21791	18439	20982	24149	29035	27028	21580	23716	16821	12712	15339	14692	14100	4322	3949	3844	3846	4766	4370	4897	5330	4640	4198	3939	4348	3733	4453	4805	564	482	423	472	456	526	492	4655	2614	597	6288	8885	6225	8104	5044	2193	2875	3039	5191
52.6667	18277	19146	22132	17748	20190	23776	25643	24284	20137	23643	16050	12793	15287	14702	13795	4477	4457	3823	3814	4724	4403	4773	5528	4562	4222	4052	5100	4345	4360	4596	554	476	440	493	453	532	529	4594	2655	573	6240	8748	6549	7926	5256	2109	2799	2916	4963
52.75	18936	20140	22697	20001	21819	23656	26316	24329	19918	23725	16545	12973	13518	15173	14279	4180	4168	3906	4100	4891	4412	4783	5310	4510	4186	4082	5130	4028	5099	4802	600	531	441	508	449	534	519	4529	2652	598	5953	8913	7072	8319	5384	2109	2900	3099	5252
52.8333	18760	19799	23325	18648	21167	23744	26364	23784	20053	23785	14513	12625	12956	14635	13708	4556	4041	3848	3718	5028	4430	4874	5362	4627	4209	3974	4591	3938	4534	4354	586	517	434	488	449	550	497	4540	2641	579	6015	8801	7181	8041	5440	2113	2894	3022	5210
52.9167	18444	19255	21347	17888	20510	23939	26120	23769	20384	24153	17175	12475	14934	14556	13934	4123	4207	3844	3920	4633	4544	4737	5333	4521	4203	3784	4385	3666	4964	4486	643	499	426	475	451	536	515	4694	2700	597	6382	8474	7325	8035	5865	2059	2799	2969	4999
53	18428	19002	22300	17632	20212	23988	25334	24864	21589	23912	15836	12646	14962	14626	13904	4223	4014	3844	3515	4748	4472	4881	5409	4634	4326	3912	4879	3937	4707	4831	624	534	449	495	441	556	517	4615	2855	597	6355	8885	8114	7942	6188	2225	2871	2845	5129
53.0833	18191	19482	21732	17869	20436	24105	25634	23739	21085	23700	16250	12992	16339	14664	14159	4277	4900	3724	3909	4920	4445	4716	5504	4591	4200	3988	4893	3837	4990	4847	624	570	447	451	478	550	521	4615	2885	593	5884	8816	8323	8173	6490	2014	2776	2824	4972
53.1667	18024	19396	21811	18025	20326	24562	27868	24816	20817	24082	14520	12522	18765	14499	13871	4499	3775	3616	3821	4820	4467	4751	5513	4513	4267	4064	4780	4248	5212	5165	684	556	438	482	488	571	518	4659	2809	633	5995	8651	8569	7856	6445	2029	2882	2856	5112
53.25	18368	19258	21217	18156	20621	23948	26510	24389	21843	25163	14664	12762	18757	14528	13664	4532	4027	3740	3843	4702	4613	4911	5486	4740	4463	4062	4562	3899	4433	4687	727	634	444	462	482	540	545	4805	2949	606	6002	9475	8968	7952	7000	2112	2910	2826	5657
53.3333	18240	18993	21081	18122	20457	23744	25389	23352	21653	23972	15154	12625	21282	14847	13926	4048	3958	3782	3609	4754	4300	4808	5355	4561	4281	4014	4549	4132	4682	4845	738	661	433	477	465	549	531	4299	2817	602	6019	9113	9264	8038	7106	2072	2807	2856	4805
53.4167	18227	18969	21002	17751	20500	23875	25928	24004	19773	24149	16176	12563	17717	14761	14014	4594	3500	3641	3725	4693	4487	4954	5318	4569	4350	3994	4540	4357	4803	4797	788	642	439	449	475	559	534	4465	2981	625	6315	8996	9127	7872	7052	2101	2827	2856	4911
53.5	18414	19084	21252	17917	20143	23515	27204	23728	19627	24351	14746	12723	18776	15098	14312	4443	3620	3734	3920	4492	4424	4814	5371	4467	4227	3861	4478	4128	5135	4733	881	762	431	423	466	558	507	4994	2928	645	6180	8755	9647	8189	7453	2104	2754	2838	5067
53.5833	18171	19124	22153	17665	20656	23482	25136	23614	19542	23792	14467	12867	15818	14716	14241	4468	3878	3554	3523	4607	4369	4780	5352	4601	4184	4014	4858	3750	4234	4401	879	717	479	447	452	562	509	4473	2963	640	6247	8535	9726	8142	7645	2056	2756	2857	5012
53.6667	17921	18845	20772	18779	20133	23745	24917	23785	19968	23303	14471	13027	19523	14669	14045	4407	4358	3735	3621	4924	4341	4840	5371	4514	4257	3890	4700	4438	4874	4697	989	815	453	440	426	570	535	4414	2839	642	6160	8840	9639	8095	7584	2103	2912	2867	5081
53.75	18310	19369	21438	18897	20477	23665	24779	23963	20080	23489	14529	12939	13785	15243	14639	4125	4475	3662	4027	4531	4324	4772	5377	4561	4257	4057	5427	4242	5306	5041	966	874	448	482	445	580	524	4656	2996	700	6090	8394	9967	8291	7684	1970	2885	2938	5784
53.8333	17953	19006	23253	18495	20377	24148	26417	24877	20962	23990	15695	12617	16802	14907	13821	4019	3796	3565	3775	4578	4479	4766	5426	4633	4347	3920	5771	4097	4555	5030	982	874	463	466	438	618	523	5030	3006	800	6128	8567	10203	8224	7602	1998	2858	2909	5042
53.9167	18185	19207	21989	18071	20583	23785	25839	23484	20276	24197	17206	13047	19133	15202	14030	4132	3831	3695	3871	4789	4416	4758	5397	4558	4203	3998	5143	3986	4348	4962	1095	894	451	465	439	606	524	4895	3030	759	6291	8783	10637	8193	7721	2054	2820	2914	4925
54	18199	18877	22240	17695	20302	24168	25675	24564	19828	24011	14208	12497	17176	14408	13719	4151	3735	3716	3736	4689	4448	4764	5433	4653	4359	4080	4659	3997	4794	4815	1131	896	445	439	454	641	504	5102	3024	826	6274	8353	10426	7779	7810	2063	2796	2881	5282
54.0833	18163	19233	22214	17845	20182	23815	25715	23816	20998	23642	14344	13032	14477	14680	13710	4034	3634	3734	3881	4678	4506	4788	5381	4556	4309	4119	5226	4489	5414	5580	1129	1003	444	455	456	610	538	4719	2971	771	5989	8331	10321	7831	7775	2052	2926	2986	5208
54.1667	18030	19070	22412	17726	20398	23803	26066	24069	20209	23820	15135	12719	16876	14845	13662	4753	3761	3483	3500	4716	4349	4732	5388	4706	4291	3929	5225	4229	4792	4808	1202	1022	435	466	453	714	510	4833	3017	844	5870	8328	10540	7797	7755	2115	2885	2861	5362
54.25	18298	19337	21135	17697	20299	23915	25670	24049	20026	23576	14252	12826	16820	14413	13599	4371	3838	3726	3889	4803	4412	4787	5473	4591	4166	3939	5018	4027	4710	4665	1276	1133	471	503	455	718	522	4627	3086	865	6009	8249	10363	8012	8064	2026	2824	2982	5167
54.3333	17994	19066	21340	18122	20056	24498	25966	25355	20457	25267	14220	12773	13299	14596	13742	4575	4010	3586	3738	4620	4634	4882	5602	4704	4360	3934	4544	4127	4586	4656	1354	1197	430	471	472	795	515	5338	3047	908	6003	8379	10526	7801	7954	2001	2826	2982	5256
54.4167	17662	18914	20549	17976	19913	23580	25869	23536	19890	23454	15072	12610	13853	14415	13735	4727	3736	3369	3597	4650	4426	4680	5424	4517	4194	3935	4498	4088	5080	4616	1405	1275	436	462	434	748	528	4456	3008	881	6061	8288	10266	7879	7916	1968	2782	2807	4988
54.5	18365	19529	21371	18093	20763	24379	25405	24319	20718	24271	15090	12640	22180	14794	13891	4188	4245	3629	3699	4849	4568	4836	5404	4579	4279	3890	4327	3858	4846	4608	1483	1251	469	467	469	812	511	4736	3030	907	6080	8351	10623	8130	7714	2083	2862	3011	5013
54.5833	18099	18999	21767	18014	20385	23646	27189	23414	19602	23718	16229	12687	16990	14673	13877	4287	4117	3489	3557	4677	4543	4823	5391	4499	4260	4150	4913	4076	4380	4803	1470	1290	441	471	452	810	508	4497	3099	934	5791	8221	10186	7657	7954	2076	2860	2829	5246
54.6667	18885	19663	21948	18035	20976	24796	26340	24914	22347	24725	15029	12779	17218	14660	13944	4650	3788	3560	3695	4990	4539	4900	5531	4737	4331	4008	4387	3953	5168	4886	1612	1327	451	461	465	843	530	4572	3126	1065	6177	8293	10419	7803	7776	2160	2881	3075	5149
54.75	17977	18738	21136	17644	20109	24196	27095	24645	20135	24810	14574	12410	12942	14799	13646	4431	4051	3598	3668	4724	4435	4876	5598	4670	4349	3997	4399	4084	5160	4512	1541	1400	447	427	458	898	537	4660	3113	1124	6039	8422	10369	7689	7665	2023	2801	2912	4893
54.8333	18169	18902	21811	17757	20061	23866	24483	23576	20008	23495	16712	12609	15772	14475	13625	4290	3815	3682	3735	4414	4495	4785	5476	4581	4278	3931	4775	4004	4576	4980	1753	1483	434	474	442	965	515	4519	3124	1154	6027	8216	10452	7967	7912	2060	2830	2920	5036
54.9167	17908	18741	22678	17329	20041	24088	26044	23988	21214	23750	16639	13252	17838	14918	14279	4376	3524	3598	3563	4673	4356	4698	5490	4575	4267	3993	5339	4286	4881	4726	1707	1552	414	459	457	982	523	4708	3093	1186	5929	8211	10103	7835	8092	2161	2845	2846	4956
55	18136	18958	20999	17896	20177	23501	26739	23408	19358	23793	14777	12776	14707	14642	13654	4207	4427	3411	3642	4772	4597	4729	5352	4500	4199	3924	4804	4385	4365	4653	1892	1686	432	484	454	1050	512	5095	3019	1235	5805	8461	10082	7717	7950	2046	2807	2893	4902
55.0833	18121	18674	20861	17613	19978	23772	26272	24567	21047	23906	14195	12588	16210	14362	13727	4289	3492	3379	3524	4561	4460	4676	5407	4590	4205	4140	4696	4125	5148	4957	1802	1668	500	461	443	1106	501	4732	3067	1347	5933	7900	10054	7680	8382	2090	2831	2870	4959
55.1667	17905	18739	20965	17823	20264	23597	27810	23775	20399	23903	15719	13053	13791	14519	14044	4261	3652	3625	3662	4645	4390	4803	5385	4590	4198	3980	4575	3891	4612	4825	1861	1760	447	474	478	1103	507	4552	3061	1326	5742	8252	10074	7604	7800	2061	2811	2934	5016
55.25	18266	19286	21518	18475	20306	23798	26653	23948	20048	23343	14930	12447	18725	14386	13663	4723	4029	3711	3691	4847	4579	4675	5381	4478	4186	4142	4999	4194	5114	5150	2036	1914	476	458	455	1165	541	4596	3079	1384	5732	7970	9935	7531	7953	2104	2954	2957	4954
55.3333	17792	18960	21668	17690	20608	23594	24858	23544	18984	24061	16390	12641	13314	14348	13901	4185	3585	3554	3720	4908	4513	4726	5365	4418	4229	3918	5032	4012	4167	4825	2129	1891	440	457	448	1229	512	4597	3087	1420	5759	8249	9619	7685	8060	2098	2873	2867	4924
55.4167	17877	19043	22667	17967	20626	23775	25723	23702	21089	23838	18101	12519	16457	14242	13584	4863	4002	3714	3588	4636	4503	4732	5442	4588	4147	3867	4594	3918	5901	4615	2084	1862	441	448	462	1322	531	4705	3002	1626	5829	7983	9614	7421	7828	2048	2871	2942	4919
55.5	18288	18878	21683	17900	20064	23767	25338	23347	19378	23299	14709	12541	16615	14612	13683	4401	3651	3446	3673	4513	4392	4772	5448	4626	4126	4137	4829	4202	4405	5093	1995	1961	419	470	449	1363	506	4677	3053	1657	5912	8112	9712	7707	7804	2046	2822	2995	4801
55.5833	18185	18825	20922	18036	20182	23838	26100	25282	20299	23753	13881	12799	14814	14405	13689	4569	3682	3467	3729	4581	4601	4819	5512	4558	4243	4039	4954	3791	4574	4646	2076	1973	447	457	448	1488	502	4986	3027	1739	5747	7863	9703	8090	7740	2111	2838	2954	5176
55.6667	18447	19254	21970	18232	20449	23137	24785	23434	20797	23542	15437	12495	15622	14397	13844	4351	3569	3691	3635	4531	4372	4748	5391	4565	4222	3999	4388	3950	4817	4932	2263	2044	432	448	447	1495	519	5109	3062	1783	5931	7902	9728	7591	7863	2047	2832	3061	4888
55.75	18834	19088	21930	18543	20371	23362	25495	24924	20824	23982	14254	13098	13120	14878	14129	4384	4329	3642	3657	4592	4445	4777	5498	4546	4206	4001	5004	4273	5937	5150	2268	2199	476	494	460	1584	521	4609	3011	1874	6111	8466	9648	7732	8264	2083	2936	3030	5126
55.8333	17907	18564	21748	17774	19680	23620	26250	24536	19504	24011	13833	12761	12728	14238	13706	4526	4234	3218	3356	4604	4382	4857	5310	4464	4210	4021	4495	4235	4507	4633	2267	2213	423	467	452	1641	512	4876	3085	1969	5793	7935	9564	7891	7739	2066	2829	2893	5220
55.9167	18068	18938	22710	18283	20302	23457	25736	23636	20552	23387	17921	12948	15001	14480	13615	4446	3806	3434	3570	4689	4504	4761	5565	4595	4169	3922	5172	4067	4581	5019	2353	2298	448	463	453	1732	528	4644	2988	2007	6005	7864	9391	7458	7807	2061	2797	2882	5124
56	18072	18857	21451	17445	19986	23747	26296	24413	20538	24287	15197	13350	22180	14961	14200	4419	3573	3191	3755	4707	4527	4872	5526	4613	4298	3986	4990	4438	5061	4848	2328	2275	445	481	437	1799	502	5058	3138	2118	6495	7960	9626	7739	7889	2025	2824	2841	4901
56.0833	17903	18420	22058	17716	19917	23816	25110	24051	20732	23865	15397	13194	16520	14435	13694	4309	3344	3483	3584	4804	4446	4875	5309	4638	4272	3981	5254	3963	4878	4857	2520	2256	458	476	450	1896	511	4558	3133	2223	6091	7868	9700	7684	7757	2063	2881	2937	4985
56.1667	17749	18709	21844	17903	20311	23735	25979	23391	20364	23506	15260	12467	17995	14550	13932	4469	3862	3338	3522	4889	4578	4827	5491	4711	4220	4021	4774	4292	4809	4688	2521	2313	468	462	471	1899	514	5026	3125	2244	5733	7751	9848	7711	8160	2128	2812	2813	4979
56.25	17642	18597	21639	17114	20475	23951	24938	23425	20019	24159	14219	12648	16781	14418	14021	4950	4131	3181	3637	4767	4471	4871	5547	4680	4151	3974	4939	4007	4483	4817	2580	2233	434	485	467	2044	533	4742	3162	2281	5763	7789	9557	7773	8103	2041	2843	2881	4752
56.3333	17378	18455	21031	17939	19745	23351	25145	22804	20389	23291	14552	12513	21680	14570	13874	4301	3570	3151	3751	4925	4354	4734	5559	4605	4285	4089	4729	3960	4502	4831	2557	2341	434	446	469	2018	528	4499	3128	2347	5990	7809	9767	8098	8110	1960	2879	2881	5006
56.4167	17937	18833	22231	18018	20543	22794	24388	22831	19572	23337	14861	12651	18664	14598	13763	4464	4807	3345	3509	4781	4414	4858	5353	4501	4215	3957	5287	4121	5015	4672	2733	2447	452	471	439	2051	497	4787	3133	2280	5858	7676	9552	7895	7939	2079	2856	2910	4929
56.5	17756	18635	20877	17732	19868	23149	24381	23272	20136	24386	16750	12793	19169	14436	13900	4072	3910	3409	3516	4695	4381	4811	5426	4548	4234	3995	4579	4307	4932	4678	2806	2380	445	467	443	2136	514	4545	3092	2359	5667	7694	9479	7820	7881	2110	2864	2935	4863
56.5833	17956	18707	20554	17895	19875	24459	25098	24551	20265	25314	14645	12606	17930	14234	13632	4420	3796	3326	3558	4463	4626	5004	5539	4726	4449	3977	4689	3904	4288	4591	2630	2378	426	444	439	2285	541	5052	3231	2465	5626	7600	9280	7796	8284	2072	2777	2867	4799
56.6667	17968	18559	20407	17105	20136	23908	25916	23846	20133	23681	14016	12640	14658	14372	13729	4332	3581	3248	3421	4960	4516	4774	5462	4638	4337	3880	4489	3981	5029	4985	2733	2508	431	448	458	2366	535	4912	3139	2553	5934	7562	9547	7861	7840	2042	2816	2935	5339
56.75	17857	18749	21194	17931	19812	23688	25516	23659	20060	23452	15015	13126	13585	14247	13665	4403	3911	3581	3498	4785	4518	4793	5596	4735	4284	3947	4609	3936	5114	4651	2833	2410	444	459	451	2364	545	4726	3180	2628	5842	7496	8972	7918	7783	1996	2930	2949	5550
56.8333	17730	18650	21391	17585	19796	23711	25925	25704	20431	23851	16675	12477	15796	13997	13412	4356	3938	3354	3659	4609	4465	4741	5498	4657	4368	4000	4444	4366	4738	4601	2721	2355	447	456	455	2452	519	4673	3261	2675	6006	7619	8913	7947	7878	2064	2773	2897	5160
56.9167	17905	18896	20875	17725	19899	23687	25463	23292	20368	23242	15943	12819	14948	14158	13709	4200	3957	3264	3578	4534	4458	4822	5490	4603	4342	4016	4940	4247	4606	4994	2840	2425	458	471	471	2553	562	4807	3145	2763	5668	7548	9102	8108	7800	2088	2794	2834	4957
57	17924	18786	20864	18757	19721	23443	26188	23433	19038	23426	13902	13026	13960	14206	13796	4393	4038	3205	3770	4759	4477	4862	5490	4618	4257	4173	5158	4352	4210	5147	2583	2535	485	484	448	2608	550	4898	3264	2792	5779	7690	9002	7972	7725	2005	2820	2905	4924
57.0833	18203	18751	22032	19035	20223	23621	25374	24126	20023	23637	15027	12593	14983	14014	13720	4160	3813	3240	3796	4820	4484	4800	5491	4576	4266	3910	4681	3998	4789	5004	2739	2518	420	445	450	2563	571	4525	3279	2735	5960	7794	8912	8067	7727	1969	2847	2901	4901
57.1667	17960	18671	21626	18109	20111	23430	25195	23167	20380	24274	14079	12489	13359	14030	13827	4100	3559	3187	3620	4638	4369	4840	5408	4578	4234	3969	4919	4152	5077	4881	2669	2617	452	483	444	2602	576	4531	3195	2816	5823	8189	8970	7896	7919	2064	2772	3007	4955
57.25	18228	18872	20936	18070	20136	23469	26184	22855	18971	23279	15162	12869	15042	14570	14210	4271	3986	3476	3565	4583	4533	4835	5376	4567	4185	4086	4331	4100	4736	4656	2813	2439	482	468	456	2682	605	5195	3200	2739	5775	7543	9318	8240	7819	2023	2877	2865	5574
57.3333	17941	18699	21632	18695	20059	23648	25379	23424	20434	23390	14069	12757	14485	14467	13738	4181	5400	3377	3584	4679	4548	4896	5565	4476	4221	4015	4958	4024	5338	4662	2683	2770	448	474	460	2763	653	4816	3244	2865	5602	7554	9025	8201	7701	2011	2923	3080	4954
57.4167	17737	18438	20653	17120	19783	24114	25933	25388	19973	24482	14921	12989	13454	14081	13855	4112	3928	3182	3453	4475	4483	4921	5411	4528	4219	3994	4981	3941	4362	4804	2640	2503	438	454	443	2779	666	4897	3226	2887	5705	7458	9096	8158	7596	2041	2818	2914	5198
57.5	17782	18589	21619	17846	19884	24495	26619	24563	20218	24465	14572	12477	14736	14353	13885	3970	3500	2987	3812	4457	4550	4735	5342	4563	4224	3997	4701	4316	4630	4878	3039	2457	463	471	448	2726	629	4569	3165	2831	5930	7554	8927	8355	7765	2050	2966	2914	4841
57.5833	17997	18549	20882	17889	20060	23563	25512	23455	19324	23461	14634	13088	16836	14726	13997	4295	3558	3056	3478	4599	4426	4912	5505	4690	4267	4018	4657	3983	4394	4807	2873	2779	427	461	465	2729	759	4759	3246	2924	5896	7565	9264	8660	7781	2033	2911	2856	5299
57.6667	17894	18415	21552	17652	19909	23799	25940	23749	20601	24109	17390	12497	12597	14241	13746	4802	3662	3098	3925	4749	4511	4694	5510	4689	4284	4032	5229	3924	4943	4882	2795	2581	423	487	452	2885	804	4916	3226	2960	5828	7929	9162	8967	7808	1978	2860	2940	4796
57.75	17883	18321	22067	17331	19967	23741	25485	23889	20303	23503	14755	12566	14178	14310	14399	4251	3745	3233	3393	4760	4594	4984	5606	4582	4175	4046	4785	4041	5279	4576	2948	2505	479	453	462	2922	802	4760	3272	2872	5696	8293	8905	8373	7975	2003	2856	2900	5073
57.8333	17861	18665	21718	18347	20099	23599	26140	23632	19716	24129	14648	12876	18101	14305	14058	4601	4031	3275	3516	4667	4631	4891	5581	4676	4311	4068	4401	3962	4753	4826	2898	2509	459	470	454	2961	826	4691	3219	3024	5716	7603	9298	8627	7900	2111	2887	2967	4687
57.9167	17835	18537	21197	17965	19884	23402	25204	22382	18621	23496	16488	12433	17111	14771	13731	4423	3808	3213	3765	4561	4488	4835	5425	4573	4228	3927	5043	4002	4363	4765	2576	2562	450	472	464	2856	851	4896	3301	2884	5432	7807	8630	8573	7800	1951	2877	2917	4904
58	17573	18036	21851	16958	19127	23377	28480	24358	20502	23727	15554	12706	13514	14171	13972	4478	3950	2960	3191	4460	4480	4886	5504	4652	4163	4129	5035	4150	4589	5073	2856	2449	446	456	440	2914	845	4785	3255	2868	5634	7928	8897	8842	7646	1964	2785	2823	4531
58.0833	17712	18476	20555	17305	20063	23611	25069	23913	19991	23540	14599	12498	14154	14196	13810	4511	3489	3080	3476	4624	4510	4881	5558	4677	4257	3977	4371	4038	4532	4848	2748	2785	434	445	452	3037	925	4640	3290	2917	5638	7771	8881	8477	7767	2054	2804	2903	4785
58.1667	17667	18595	21537	17198	20020	23317	24946	23188	19219	23279	14727	12495	16722	14111	14073	4342	3806	3178	3424	4564	4360	4680	5474	4539	4167	3954	4557	4059	4639	4613	2834	2493	422	429	439	2948	930	4617	3219	2861	5616	7647	8566	8442	7633	2062	2786	2851	4770
58.25	17948	18508	21854	17266	20202	23878	24750	23443	20073	23909	16911	12868	16573	14588	14173	4368	4044	3121	3424	4986	4568	4941	5527	4574	4192	3933	4619	3914	4173	4734	2837	2535	441	497	463	2868	977	5126	3119	2992	5809	7972	8772	8873	7839	1995	2843	2905	4638
58.3333	17626	18346	22031	17327	19571	23710	25172	23920	18958	23061	15852	12794	13351	14203	13897	4095	4126	3192	3471	4470	4493	4838	5322	4529	4141	3971	4696	3986	4260	4676	2856	2443	445	456	444	2963	997	4989	3181	3000	5639	8047	8887	8505	7656	2008	2946	2914	4776
58.4167	17864	18538	20778	18637	19801	23573	25836	24493	19026	23574	14863	12816	15181	14020	13732	4292	4999	3135	3419	4810	4353	4837	5537	4737	4217	4020	5015	3929	4557	4665	2658	2650	452	454	450	3027	1115	4592	3294	3002	6135	8016	8704	8604	7959	2127	2890	2889	5117
58.5	17885	18762	21210	17787	19999	24114	26518	23243	20413	23109	15551	12931	13406	14520	14211	4228	3915	3131	3316	5161	4426	4758	5505	4559	4201	4001	4717	4363	4810	4786	2943	2514	461	476	443	2903	1158	4646	3259	2933	6113	8116	8812	8993	7828	2071	2798	2923	4749
58.5833	17664	18669	20773	17927	20151	23993	26294	23933	19451	23604	13896	12724	17223	13869	13986	4011	4328	3093	3545	4660	4421	4742	5472	4570	4228	3921	4359	4224	4231	4794	2564	2496	438	480	419	3087	1139	4704	3277	3000	5960	7789	8471	8620	7595	1945	2902	2888	5024
58.6667	17678	18387	20559	17986	20036	24053	25991	23763	19707	23403	16798	12619	21520	14116	13572	4316	3690	3062	3392	4670	4713	4870	5502	4507	4241	3911	4535	4004	4843	4906	2813	2505	438	501	456	2971	1239	4451	3179	3062	6001	8418	8648	9284	7739	2041	2880	2872	5114
58.75	17469	18323	20659	17628	19546	24068	24502	22944	19145	23529	14630	12607	18702	14179	13779	4161	4227	2941	3558	4325	4505	4865	5486	4502	4237	3805	4618	3752	4199	4500	2705	2416	431	465	432	2956	1293	4549	3362	2953	5705	8045	8808	9058	7764	1884	2766	2751	4870
58.8333	17712	18527	21077	17941	20030	23675	25360	24280	19653	24124	15790	12507	18777	14114	14014	4574	3603	3198	3462	4511	4523	4686	5415	4543	4314	3953	5161	4860	4714	5316	2705	2587	409	485	446	2928	1385	4683	3405	3014	5973	8383	8578	8756	7834	1978	2966	2956	4850
58.9167	17993	18342	21156	17291	19965	23648	26874	24095	19807	23687	17680	12938	16120	14621	14299	4142	3518	2984	3497	4573	4648	4884	5636	4623	4341	3933	4734	4547	5693	5356	2685	2665	443	458	446	3067	1437	4519	3387	2961	5841	8200	8790	8987	7822	2008	2882	2893	4792
59	18035	18562	21087	17676	19971	23419	25538	23344	19360	23757	17918	12834	15649	14429	13859	4422	4190	2928	3408	4616	4499	4903	5563	4620	4246	3962	4960	3898	5134	5053	2724	2677	481	515	456	2988	1487	4639	3313	2929	5621	8245	8604	8900	7842	1975	2855	2986	4690
59.0833	18134	18659	20853	18847	19987	23540	27029	23199	18852	23389	13675	12467	14153	13968	13757	4721	5099	3092	3541	4702	4586	4845	5511	4540	4200	3926	5020	3931	4310	4660	2736	2571	438	563	469	2958	1535	4656	3265	3052	5835	8085	8587	9002	7998	1978	2913	2854	5483
59.1667	18422	19121	21219	18928	20516	23639	25063	24184	20080	23658	14629	12756	19403	13985	13706	4322	3931	3253	3699	4618	4590	4870	5465	4659	4279	3939	4372	3938	4769	4890	2761	2668	452	569	444	3120	1620	4576	3401	3083	5945	8091	8337	8845	7760	2107	3021	3035	4993
59.25	17660	19069	21447	17557	20119	23804	25123	23159	19342	23587	17784	12693	22851	14171	13944	4782	4225	2968	3414	4665	4420	4936	5483	4479	4303	4098	4805	4033	4728	5042	3077	2636	472	595	462	2963	1700	5101	3293	3024	6157	8391	8403	8999	7548	2112	2866	2899	4830
59.3333	17448	18527	20581	17504	19783	23184	24487	24511	19108	23561	14052	12678	17144	14038	13863	4569	4331	3119	3398	4405	4420	4864	5566	4548	4242	3990	4431	4126	4742	4777	2616	2577	449	605	457	2968	1767	4469	3404	3002	5682	8256	8225	8880	7653	2018	2824	2909	4870
59.4167	18304	18835	21424	18244	20134	23605	25133	23329	19528	23745	14255	12541	14374	14002	13673	4583	4243	2955	3719	4587	4583	4846	5369	4489	4262	4016	4637	4071	4765	4924	2800	2591	455	702	478	3101	1835	4872	3274	2943	5828	8087	8197	8930	7635	2068	2952	2974	5168
59.5	17369	18168	21533	17785	19809	24192	25031	23811	20757	24769	16607	12301	14609	13806	13633	4457	4052	2973	3623	4771	4624	4922	5682	4652	4404	3907	4833	4067	4156	4756	2848	2622	453	615	456	3079	1951	4871	3303	3044	5842	8138	8577	8880	7571	1948	2829	2973	5111
59.5833	17649	18507	20616	17312	19610	23415	26116	23762	18812	23555	13917	12353	18064	13845	13347	4462	4372	3254	3456	4546	4550	4726	5438	4514	4299	4057	5239	4108	4358	4533	2843	2624	425	656	445	3164	1962	4695	3272	3017	5451	7965	8462	8818	7450	2078	2942	2899	5109
59.6667	18096	18499	20719	17717	19954	24185	25024	23947	19404	24095	15366	12432	15385	13793	13710	4306	3505	3003	3702	4700	4511	4780	5408	4667	4290	3884	4710	4012	5515	5058	2901	2763	468	819	469	2972	2042	4606	3328	2993	5626	8613	8428	9233	7701	2095	2915	2944	4757
59.75	17679	18445	20857	17774	19861	23353	25695	22987	18732	23487	14382	13017	16939	14429	14084	4321	4423	2987	3399	4864	4634	4730	5458	4695	4230	3955	5582	4270	4333	4771	3146	2771	481	877	448	2991	2134	4544	3362	3153	5711	8319	8410	9024	7705	2048	2918	3023	5425
59.8333	17164	18151	21462	17208	19696	23448	24870	22959	19324	23661	13878	12469	19737	13974	13600	4056	3691	2954	3290	4545	4534	4838	5496	4618	4243	4029	5016	4022	4712	4924	2812	2709	448	838	455	2997	2254	4644	3476	2972	5581	8250	8416	8863	7713	2065	2897	2941	5510
59.9167	17579	18507	21111	17455	19723	23392	25353	23311	19816	23799	14875	12536	14834	13931	13665	4343	3878	2931	3398	4669	4556	4879	5568	4704	4182	3893	5119	4332	4842	4664	2719	2706	453	866	472	3059	2298	4791	3374	3095	5676	8370	8351	9131	7739	2133	2962	2930	4746
60	17703	18465	22384	17696	19886	23406	25601	23429	18863	23064	14506	12646	19946	14009	13546	4419	3711	2909	3461	4916	4417	4947	5310	4649	4139	3936	4688	3909	4526	4695	2859	2560	446	927	454	3013	2427	5144	3401	2980	5745	8329	8391	9185	7566	1996	2945	2918	5123
60.0833	17637	18402	20730	17092	19977	24406	28102	24433	20677	24892	17630	12617	25757	13848	13548	4393	3633	2844	3401	4589	4646	4939	5660	4659	4459	3945	4816	4024	4516	4677	2822	2707	451	950	451	3021	2463	4912	3413	3185	5720	8353	8460	9481	7593	2044	2822	2945	4618
60.1667	17546	18591	20811	17550	19815	23579	24916	23234	18840	23498	14226	12811	25007	13887	14055	4301	4220	2957	3327	4694	4501	4760	5550	4615	4345	4008	4395	4263	4525	4876	2817	2637	448	942	463	3082	2536	4940	3414	3065	5982	8408	8032	9035	7457	2025	2795	3017	4671
60.25	17904	18377	21123	17583	19914	24220	25850	23121	20317	23529	14584	13159	15884	14190	14028	4185	3511	3019	3560	4761	4549	5124	5573	4647	4254	3903	5020	4182	4215	4899	2760	2576	420	1107	474	3165	2571	4921	3397	3061	5513	8379	8387	9399	7905	1990	2864	2969	5072
60.3333	18128	18166	20803	17696	19657	23565	26445	23545	19145	23273	14453	12283	14783	13826	13788	4616	3453	3056	3716	4826	4494	4819	5619	4535	4277	3913	4497	4149	4441	4605	2866	2699	452	1117	497	3063	2676	4747	3532	3117	5883	8187	8376	8909	7558	1972	2911	3095	4850
60.4167	17539	18337	20660	17489	19805	23683	25525	23632	18533	23188	14799	12454	19789	14143	13593	4366	3722	2969	3245	4855	4439	4949	5519	4530	4271	3894	4905	4086	5118	4696	2845	2739	443	1157	479	3062	2716	4831	3485	3063	5726	8151	7927	8975	7446	2050	2898	2955	4870
60.5	17763	18495	21574	17331	19912	23525	24459	23948	19528	23742	16724	12773	14321	14355	14158	4278	3430	3030	3444	4764	4569	4895	5573	4636	4389	4105	4996	4332	5326	4615	2814	3059	434	1180	461	3060	2755	4656	3427	3022	5819	8556	8191	9224	7750	2097	2938	2836	4692
60.5833	17584	18333	20717	17308	19788	23275	26271	23375	18397	23071	13919	12591	13834	13868	13626	4318	3835	2991	3351	4770	4601	4805	5525	4536	4219	4013	4772	3859	4812	4703	2781	2712	462	1243	463	3186	2701	4680	3351	3046	5639	8393	8378	9086	7497	1973	2837	2868	4802
60.6667	17528	18044	21142	17042	19672	24000	25193	24315	20688	24921	17655	12363	18282	13634	13696	4346	4259	2962	3310	4506	4587	5052	5733	4657	4489	4095	4980	4151	4579	5237	2876	2655	466	1375	456	3261	2853	4864	3478	3193	5821	8310	8139	8928	7713	2083	2897	2984	5232
60.75	17722	18164	20634	16893	19595	23284	25290	23213	19480	23326	14715	12682	15617	13797	13533	4513	4161	2900	3341	4768	4498	4822	5431	4522	4121	4163	5025	4730	5637	4971	2808	2723	445	1355	488	3090	2717	4753	3355	3081	5843	8412	7872	8888	7647	2058	3037	2992	4767
60.8333	17700	18218	23451	17546	19572	23879	25730	23878	19885	25111	13948	12261	17242	13804	13453	4493	4206	2926	3553	4491	4590	4967	5825	4767	4436	4027	4629	4295	4804	5016	2986	2633	432	1528	449	3047	2830	4608	3475	3180	5743	8504	7981	9046	7539	2127	2987	2877	4890
60.9167	17840	18433	23996	17862	19829	23893	26817	23691	19173	24924	15696	12261	13912	13749	13464	4635	4013	2970	3537	4726	4481	4979	5738	4674	4317	3996	4867	4226	4884	4718	3138	2736	470	1631	473	3175	2831	4725	3503	3292	5809	8291	7956	8984	7872	2128	2873	2983	5014
61	17595	18384	22303	18465	19939	23109	25139	22924	19119	23353	14557	12584	15776	13870	13784	4695	3579	2978	3360	5056	4515	4887	5462	4541	4225	3874	4682	3918	5456	4854	3011	2803	450	1722	492	3180	2895	4615	3393	3028	5646	9051	7972	9036	7487	2037	2950	2871	5157
61.0833	17712	18312	20555	18465	19636	24081	26023	23520	18749	23897	15423	12251	12718	13670	13743	4161	4232	2969	3311	4876	4560	4915	5622	4684	4355	3953	4715	4182	5265	4567	2839	2717	448	1709	448	3171	2924	4695	3400	3202	5889	8281	8097	9025	7821	2117	2859	2828	4746
61.1667	17374	18110	20489	17352	19658	23040	25141	23266	18979	23480	14011	12851	15726	14312	14068	4373	3312	2883	3161	4550	4447	4701	5575	4520	4247	4006	4967	4263	5360	4685	2926	2661	430	1693	462	3151	2879	4719	3411	3144	5973	8370	7897	9295	7979	1916	2869	2893	4662
61.25	17827	18295	21440	17500	19506	23144	25157	22970	19679	23413	14746	12251	14559	13728	13427	4237	3745	2859	3302	4579	4577	4736	5475	4570	4295	3930	4716	4232	5116	4460	2866	2796	437	1689	454	3142	2901	4629	3420	3041	5665	8505	8185	9478	7439	2010	2833	2845	4740
61.3333	17753	18379	20338	17974	19653	23229	24434	23524	20475	23206	14590	12623	13486	13721	13562	4492	4391	3143	3174	4495	4476	4753	5478	4590	4250	4080	4354	4019	4097	4427	3034	2824	446	1766	464	3132	2987	4877	3548	3144	5544	8450	7852	8869	7695	2019	2921	2974	4761
61.4167	17174	17984	20029	16831	18946	23027	24284	23422	19142	23700	13859	12364	14380	13852	13686	4252	4035	2724	3172	4430	4468	4901	5767	4673	4250	3868	4821	4435	5312	4852	2880	2835	447	1715	438	3066	2964	5332	3528	3244	5792	8525	7990	9032	7527	1950	2898	2768	5072
61.5	17709	18387	21543	17993	19688	23114	24129	23235	19086	23744	15570	12315	15329	13750	13444	4458	3537	2830	3123	4490	4400	4845	5542	4516	4355	3976	4702	4335	4741	4796	2812	2828	445	1760	434	3072	2949	4595	3481	3231	5874	8487	8254	9069	7532	1994	2813	2881	4643
61.5833	17181	18090	20446	17432	19165	23129	26840	23650	18656	23666	14325	13034	21248	14347	14248	4110	5147	2758	3138	4625	4542	4855	5462	4593	4215	3916	4898	3907	4277	4866	2784	2657	438	1972	465	3157	2918	4807	3476	3158	6440	8504	8091	9310	7620	1968	2965	2859	5284
61.6667	17757	18574	20545	18666	19485	23239	24288	23420	18631	23041	13757	12536	21589	13943	13532	4575	4232	2943	3468	4506	4502	4811	5428	4549	4191	3880	4978	4160	4602	4651	3030	2802	459	2086	463	3065	2952	4553	3498	3135	6067	8610	7855	8948	7470	2018	2995	2884	4812
61.75	17520	18206	20573	17178	19557	23326	24687	22843	18677	23369	16992	12510	14442	13783	13551	3992	3972	2865	3142	4810	4560	4795	5578	4714	4251	3965	4517	3966	4940	4909	2911	2840	447	2228	476	3244	3008	4579	3487	3275	5760	8700	8292	9124	7621	2085	2985	2894	4847
61.8333	18255	18685	22085	17960	20214	22957	24997	22725	18848	23491	14418	12818	16831	14326	13818	4362	3515	2935	3348	4865	4503	4787	5483	4507	4211	4072	4308	4201	4803	4942	2987	2898	446	2229	464	3110	3042	4529	3558	3173	6142	8968	7895	9546	7600	2083	2952	3140	5329
61.9167	17712	17933	20082	16771	19516	23799	27348	23937	18700	23470	14370	12766	13421	13725	13604	4348	3673	2934	2997	4575	4530	4895	5483	4597	4175	4073	4882	4087	4299	4819	3018	2853	433	2074	465	3146	3057	4647	3452	3115	6592	8461	8176	9128	7590	2071	2831	2880	4799
62	18170	18909	21030	19012	20434	23174	24624	23163	18876	23349	13861	12153	14706	14021	13823	4930	3927	3055	3221	4713	4418	4734	5485	4585	4221	3945	4622	4146	5057	5133	3171	2952	431	2190	490	3297	3047	4710	3506	3153	6110	8901	7933	9126	7633	2138	3077	3023	5002
62.0833	17415	18272	20416	17841	19809	23093	27239	23534	19045	23323	14001	13505	15851	14316	14075	4599	3568	2962	3184	4581	4394	4781	5513	4512	4277	4054	4964	4455	4705	4636	2883	2963	441	2104	484	3097	3090	4971	3524	3214	5784	8802	7771	9348	7546	1992	2951	2845	4660
62.1667	17585	18286	20594	17557	20190	23617	26940	24379	19197	24083	13737	12408	12657	13931	13709	4397	4369	2810	3071	4700	4492	4809	5643	4590	4351	3959	4534	4333	4742	4843	2898	2826	436	2134	472	3136	3094	4666	3486	3151	5942	8592	8296	8985	7407	2028	2877	3014	4861
62.25	17786	18173	20411	17447	19527	23158	26209	23758	19056	23416	13981	12230	15951	13842	13521	4124	3316	2843	3332	4725	4570	4819	5563	4646	4309	3942	5030	4279	4476	4385	2954	2859	447	2211	441	3153	3071	4627	3489	3144	5568	8230	7699	9774	7486	2019	2913	2998	4774
62.3333	17611	18158	20053	17256	19348	24047	25741	23406	19964	23652	16538	12978	13864	13935	13772	4178	3295	2882	3073	4457	4613	4802	5585	4591	4178	3802	4908	4097	5016	5068	3274	2799	429	2241	460	3143	3003	4573	3534	3112	5694	8665	7747	9270	7793	2021	2953	2882	4926
62.4167	17623	18140	20459	17661	19313	23842	25731	23907	19460	23980	13584	12585	21439	14219	13643	4645	4102	2852	3076	4377	4575	4840	5547	4594	4454	3968	4440	3962	4178	4600	2924	2917	460	2207	483	3211	3078	4824	3574	3321	5992	8469	7965	9411	7717	1987	2954	2954	5141
62.5	17646	18176	20256	17210	19629	23041	25698	23789	18817	23375	14757	12464	12560	13857	13755	4307	3411	2870	3205	4611	4526	4835	5623	4675	4302	3985	4689	4001	4366	4467	2870	2802	432	2576	460	3085	3049	4785	3626	3390	5863	8389	7987	9646	7402	2025	2926	3030	4717
62.5833	17824	18221	20673	17687	19900	23281	24680	23788	17857	23334	13944	12544	18742	14153	13560	4370	4147	2968	3256	4724	4628	4865	5499	4606	4173	4211	4701	4440	4620	5019	3108	2732	443	2536	482	3109	3071	4789	3607	3256	6133	8560	7992	9424	7582	1980	2889	3119	5042
62.6667	17247	18246	20244	17408	19658	23225	24378	22831	18474	23108	14788	12625	15455	14151	13606	4267	3952	2852	3157	4508	4519	4799	5494	4552	4212	3978	4667	4282	4622	4918	3070	2815	426	2479	465	3150	2996	4722	3475	3268	5742	8585	8282	9517	7430	1878	2843	2883	4786
62.75	17380	18075	20546	17236	19390	23034	27465	22880	19225	23458	19643	12473	17327	13928	13864	4084	3932	2889	2992	4579	4611	4813	5489	4501	4232	4054	5115	3880	5676	5080	2896	2953	419	2569	476	3180	3031	4490	3506	3207	5704	8390	8078	9147	7485	1997	2829	2908	4551
62.8333	17442	17814	20277	17412	19497	23021	25891	22831	19722	23327	13560	12390	17472	13851	13500	4266	3392	2632	3031	4766	4494	4771	5492	4492	4181	3907	5496	3830	4034	4424	3006	2934	445	2403	466	3194	3081	4447	3481	3316	6016	8635	8037	9418	7475	2031	2964	2926	5420
62.9167	17590	17849	20483	17868	19553	22911	25801	23961	18973	23061	13704	12240	16127	13820	13517	4314	3538	3012	2991	4833	4617	4792	5522	4654	4228	3907	4439	4113	4661	4631	3031	2934	436	2444	441	3148	3107	4745	3676	3235	5985	8458	7703	9170	7674	2040	2943	2866	4547
63	17445	18032	20131	16855	19575	22947	25101	22982	18976	22995	16323	12359	15311	13814	13720	4339	3880	2781	3245	4704	4501	4747	5525	4627	4111	4033	5130	4253	4586	5028	3126	2812	439	2529	444	3135	3121	4593	3584	3190	5683	8807	8028	9298	7419	1996	2898	2822	4522
63.0833	17524	18377	22356	17721	19964	23916	25035	23538	19869	24889	15982	12493	16470	13941	13729	4546	4971	2699	3174	4642	4557	4904	5690	4806	4491	3913	4867	4448	4735	4850	3047	2870	477	2463	470	3308	3332	4633	3622	3438	5908	8818	7912	9447	8076	2174	3040	2862	4675
63.1667	17531	18122	21360	17121	19596	23042	27056	22936	18459	23501	16391	12410	12985	13887	13666	4387	3948	2885	3088	4738	4446	4781	5529	4481	4272	3941	5063	4158	4506	4624	2941	2763	461	2430	441	3247	3196	5414	3520	3204	5788	8460	7965	9723	7491	2069	2993	2991	5157
63.25	17645	17881	20371	17297	19187	23259	24321	22682	19184	23170	15477	12583	19622	14009	13608	4251	4156	3119	3320	4550	4527	4807	5386	4572	4235	4019	4531	4216	4728	4784	3056	3005	477	2457	458	3129	3059	4553	3541	3289	6143	8643	8071	9213	7534	2084	2937	2875	4711
63.3333	17924	18330	20751	17789	19730	23158	24740	22573	18224	23444	15299	12552	20219	13940	13725	4410	3957	3008	3282	4668	4446	4814	5559	4536	4200	3886	5078	3924	5919	4890	3218	2920	475	2450	446	3189	3058	4949	3486	3104	6065	8958	8273	9149	7525	2079	2960	3081	4954
63.4167	17459	18127	20506	17326	19313	23068	28495	23305	18411	23432	15950	12513	21113	13979	13536	4464	3606	2624	3103	4675	4577	4681	5543	4615	4304	3874	4694	4159	4742	4593	3090	3080	469	2475	458	3245	3040	4756	3502	3213	5848	8680	8097	9764	7443	2033	2885	2799	4680
63.5	17871	18386	20640	17718	19583	23214	24285	22992	17784	23011	14721	12107	19223	13713	13471	3992	4216	2687	3113	4650	4581	4915	5510	4592	4317	3848	4703	4273	4623	4604	3263	2866	441	2560	445	3266	3074	4447	3511	3178	5919	8453	7906	9152	7321	2056	2851	2865	4847
63.5833	17383	17907	20232	17400	19248	23707	25449	23167	19077	23858	13626	12270	14197	13588	13365	4332	3718	2834	3200	4659	4488	4861	5527	4526	4294	3962	4469	4316	4388	4911	3088	2907	434	2414	431	3167	3148	4747	3521	3277	5831	8533	7796	9280	7260	1930	2860	3005	4684
63.6667	17827	18440	20589	17823	19776	23661	25792	23508	20413	23749	14703	12371	21629	14043	13475	4461	5241	2724	3208	4963	4598	4769	5450	4529	4192	3991	5396	4219	4600	4476	3051	3145	446	2615	464	3226	3233	5030	3595	3258	6121	8689	8014	9316	8015	1951	2965	2875	5102
63.75	17280	17961	20388	16936	19080	23232	24595	22806	18687	24033	13666	12597	19266	13997	13553	4581	3571	2779	3165	4780	4564	4863	5542	4562	4478	4006	4635	4105	4568	4866	3100	2939	422	2341	444	3301	3120	4846	3610	3388	5691	8734	7843	9343	7576	2047	2885	2966	4751
63.8333	17451	17894	20099	18164	19337	23603	30265	23326	18888	23881	15655	12682	17411	13950	13698	4127	3333	2746	3014	4591	4580	4924	5566	4580	4479	3916	5008	4136	5255	4683	3183	2991	467	2403	455	3275	3129	4619	3591	3312	5769	8664	7984	9353	7470	1979	3007	2835	4567
63.9167	18004	18219	20829	18182	19636	23098	26168	23139	19209	23545	16878	12318	14547	13820	13737	4129	3499	2773	3196	4841	4557	4829	5591	4521	4164	3902	4316	4115	5128	4513	3029	3038	459	2670	474	3218	3090	4896	3565	3226	5919	8731	7964	9370	7507	1969	3010	2928	4541
64	17466	17787	21064	16823	19515	23207	25575	22823	18387	23203	16250	12400	19422	13868	13599	4511	3528	2922	2892	4820	4441	4893	5399	4567	4257	3996	4231	4196	4671	5303	3055	2896	462	2605	487	3218	3192	5055	3587	3404	5898	8713	8296	9807	7278	2043	2909	2892	4990
64.0833	17596	18078	21157	17585	20184	23057	24902	22654	17989	23609	14711	12512	16761	13972	13688	4583	3281	2676	3160	4608	4524	4945	5484	4613	4341	3836	4246	4180	4220	4476	2900	3050	498	2591	453	3344	3156	4560	3541	3308	6084	8795	7797	9337	7384	2029	2898	2822	4719
64.1667	17676	17813	20289	17659	19283	22924	25002	22716	20008	23592	14435	12657	17853	14197	13804	4374	3236	3013	3150	4623	4654	4743	5523	4555	4345	3980	5617	3942	5391	5305	3148	2935	475	2686	458	3221	3131	4991	3519	3360	6132	8646	7966	9617	7657	1977	2919	3017	4711
64.25	17173	18043	20273	17805	19534	23205	24903	23934	18660	23789	16023	12518	16837	13777	13816	4338	4920	2841	3091	4568	4498	4807	5515	4470	4313	3935	4424	4154	4954	4769	2985	2876	511	2407	473	3429	3194	4624	3547	3326	6136	8588	7828	9434	7844	1957	3111	2896	4705
64.3333	17571	17920	20574	17211	19490	23447	25248	24386	19164	23953	18119	13225	17740	14383	14082	4246	3334	2780	3037	4563	4525	4780	5519	4553	4376	3906	4803	4008	4737	4580	2916	2957	499	2631	454	3342	3235	4686	3568	3412	6069	8836	7844	10097	7590	1966	3019	2891	4978
64.4167	17835	18095	20493	17528	19706	23282	26433	22813	19084	23716	14243	13364	16483	14257	13871	4316	3812	2964	3277	4944	4516	4782	5564	4663	4361	3907	4564	3936	4661	4864	3000	2874	584	2511	468	3392	3210	4799	3554	3327	6115	8853	8273	9317	7643	1971	2931	2909	4678
64.5	17407	17841	20325	17254	19748	23057	24305	22846	18596	23326	15294	12407	13500	13760	13788	4471	3424	2713	3147	4911	4473	4880	5568	4608	4288	4020	4631	4317	5435	4883	3057	3063	571	2493	467	3238	3259	4666	3609	3245	6081	9105	8151	9112	7493	2023	2949	2870	4754
64.5833	17604	18108	21145	17529	19675	23193	24505	24166	18711	23868	15072	12355	13731	13944	13497	4071	3690	3041	3343	4938	4612	4821	5748	4680	4437	4017	5192	4355	5567	5073	3070	2919	624	2567	477	3347	3242	4817	3529	3392	5653	8944	8216	9450	7344	1951	2920	2841	5414
64.6667	17504	18108	20588	17690	19334	23408	24357	23298	18687	23794	15011	13042	15793	13937	13825	4209	3585	2951	3352	4494	4525	4901	5744	4690	4417	3847	4582	4077	4494	4635	3174	3132	660	2543	476	3366	3336	4771	3627	3422	6055	8658	7837	9663	7328	2049	3029	2938	4705
64.75	17454	17842	20486	17359	19342	23586	26336	23229	19227	24393	14316	12681	23294	13730	13488	4147	3661	2930	3189	4653	4453	4889	5560	4565	4311	3872	4460	4393	4205	4806	3132	3031	606	2525	483	3296	3254	4919	3635	3419	6084	9255	8360	9720	7595	1952	2889	2871	5361
64.8333	17899	18055	20752	17415	19785	22965	26786	23551	17922	23115	14559	12540	18492	13757	13503	4068	3440	2980	3336	4901	4443	4860	5431	4610	4356	4046	4805	4338	4465	4687	3164	3063	625	2378	493	3302	3299	4562	3555	3477	5889	8843	7716	10001	7663	1969	2976	2931	4627
64.9167	17510	17957	20701	17832	19519	23252	26267	23297	20772	23471	16388	12272	16050	13804	13489	4238	4330	2657	3090	4708	4485	4797	5544	4615	4327	4056	4685	4037	4333	4996	3106	3337	758	2467	479	3348	3303	4636	3618	3347	5984	8859	7966	9826	7451	1971	2947	2920	4632
65	17963	18223	20906	17609	20225	22894	25709	22879	18598	23491	15575	12602	12679	13833	13441	4423	4815	2631	3062	4902	4526	4820	5471	4559	4260	4099	4700	4532	5342	4989	3007	3032	765	2606	458	3292	3233	4761	3515	3257	5770	8694	8212	9810	7614	2065	2992	2965	4584
65.0833	17391	17810	20288	16972	19304	23367	24556	23579	18660	24262	13638	12395	19962	13881	13749	4336	3426	2693	3030	4680	4473	4826	5580	4498	4314	3919	4314	3911	5285	4878	3001	3110	719	2581	482	3443	3173	4477	3523	3511	5756	8687	7836	9549	7449	1891	3090	2950	4748
65.1667	17497	17961	20063	17075	19492	22928	26128	23158	19841	23290	14558	12826	16266	14245	13907	4120	3645	2693	2987	4933	4453	4983	5636	4652	4324	4005	4572	4425	4768	4866	3150	3123	784	2466	473	3293	3262	4904	3628	3379	5980	9238	8469	9584	7772	1920	2965	2961	4702
65.25	17463	18037	20283	16990	19332	23039	24422	23885	18555	24028	17544	12132	18708	13746	13586	4113	4246	2674	2796	4580	4603	4819	5667	4629	4432	3957	5452	3932	4195	4707	3204	3040	886	2621	486	3388	3255	4612	3659	3509	5822	8830	7603	9649	7184	2080	3040	2926	5062
65.3333	17273	18127	20249	17024	19329	22747	24306	21986	17904	23145	16072	12498	12549	13644	13460	4346	3657	2689	3198	4601	4434	4638	5356	4413	4240	3927	4861	4210	4580	4750	3003	2944	883	2470	484	3368	3225	4669	3433	3396	5774	8591	8064	9296	7838	1942	3007	2940	4905
65.4167	17413	17836	20586	17408	19746	23122	24226	23116	18070	23259	15089	12705	13058	13831	13418	4147	3529	2776	2998	4514	4465	4868	5485	4454	4278	3937	5020	4260	5253	4658	3114	3002	912	2628	489	3392	3212	4527	3624	3361	6165	8968	8180	9296	7903	1966	3032	2886	4973
65.5	17496	17775	21510	17117	19713	23344	25664	23055	18348	22999	17194	12522	21561	13678	13411	4154	3279	2763	2928	4646	4531	4772	5457	4513	4205	3962	4524	4076	4520	4691	3216	3059	971	2526	519	3372	3282	4886	3658	3442	6215	8633	7943	9441	7538	2040	2860	2855	4778
65.5833	17319	17999	20435	17096	19954	22945	24728	22659	18320	23142	14195	12408	15503	13926	13862	4171	3827	2613	3218	4767	4489	4834	5629	4543	4207	3884	4959	4418	4559	5092	3013	3114	1040	2474	473	3317	3275	4641	3626	3401	5838	8905	7820	9498	7673	1992	2910	2902	4883
65.6667	17340	17598	20909	17519	19305	22792	25844	22863	19656	23114	13509	12439	14910	13492	13722	4136	3493	2945	3189	4601	4460	4800	5564	4559	4442	3883	4513	4403	4921	4952	3182	2985	1095	2586	506	3293	3307	4662	3666	3403	6029	8928	7625	9490	7684	1941	2909	2972	4950
65.75	17460	17848	20326	17718	19387	22722	24886	23000	18815	23067	14194	12739	13864	14297	14196	4299	4600	2712	3303	4820	4534	4823	5477	4533	4228	3956	4474	4185	4366	4842	3413	3316	1211	2522	504	3278	3286	4870	3704	3357	5919	8820	7720	9532	7590	1951	3022	3017	4761
65.8333	17630	18059	20459	17139	19418	23362	26106	24065	18968	23632	13690	12266	12487	13822	13604	4771	3621	2703	3313	4626	4572	4768	5507	4607	4339	3903	5043	4261	4790	4840	3150	2895	1312	2810	524	3399	3265	4595	3622	3509	6390	9312	8125	9357	7706	2049	2969	2989	4817
65.9167	17332	17896	20413	17517	19418	23545	25187	23185	18135	23116	13154	12105	13224	13593	13523	4377	4427	2807	3419	4666	4575	4853	5579	4601	4313	3821	5435	4652	4679	4444	2978	3105	1325	2819	503	3395	3351	4773	3678	3363	6281	8604	7516	9467	7676	2036	3072	2899	4804
66	17257	17944	20440	17012	19501	24507	25935	23961	19344	24372	14205	12192	16340	13517	13542	4233	3689	2628	3065	4748	4628	4941	5798	4644	4425	4215	5146	4114	4597	4880	3180	3064	1305	2515	548	3462	3333	4931	3836	3337	6266	8559	7700	9388	7835	2086	2997	2874	4872
66.0833	17132	17574	21521	17641	19268	23677	24778	24120	18528	23832	14181	12483	14838	13865	13527	4324	3853	2660	2998	4604	4481	4959	5598	4517	4232	3842	4576	4535	5238	4991	3192	3120	1300	2785	603	3334	3372	4752	3697	3409	6250	8970	8061	9338	7223	1973	2963	2868	4816
66.1667	17866	18322	21074	18205	19948	23021	24696	23098	18300	23387	14194	12463	24004	13631	13528	4376	3692	2837	2966	4933	4756	4872	5516	4445	4266	3838	4611	4136	4288	5125	3368	3059	1472	2586	601	3358	3277	5166	3632	3438	5888	9058	7982	9375	7453	2111	3046	3064	4788
66.25	17417	18034	20788	17465	19699	23911	26428	24112	19456	24543	14492	12018	12773	13665	13405	4415	3505	2678	2840	4908	4609	5023	5744	4712	4365	3872	4816	4303	4782	4867	3358	3212	1541	2714	627	3551	3458	4680	3782	3445	5675	9616	7834	9240	7062	2010	2993	2890	4568
66.3333	17346	17948	20304	16985	19264	23280	24616	23187	18196	23155	14212	12402	20528	13614	13372	4412	3848	2816	2760	4603	4460	4901	5443	4538	4270	3822	4792	4084	5213	4819	3072	3293	1515	2680	576	3391	3323	4801	3671	3399	5669	8951	7968	9602	7410	1996	3153	2882	4917
66.4167	17448	17950	20839	17559	19654	23012	24950	23209	18800	23320	13781	12112	13589	13389	13502	4139	3353	2789	3051	4652	4522	4755	5549	4547	4297	3864	4779	4511	4947	4773	3269	3234	1526	2698	603	3365	3439	4876	3692	3536	6124	8670	7748	9907	7637	2019	2988	2912	4711
66.5	17300	17952	20076	17959	19478	22494	26685	23153	19094	22541	14132	12635	15150	13705	13659	4226	4126	2756	3107	4482	4401	4856	5594	4532	4293	3937	5075	4130	4229	4611	3224	3055	1730	2686	699	3430	3367	4713	3679	3376	6062	8994	8099	9431	7516	1962	3026	2925	4888
66.5833	17518	17713	20113	16927	19228	23503	24476	23353	18497	23572	15129	12310	15426	13680	13601	4131	4498	2715	2834	4700	4618	5033	5691	4688	4384	3943	4893	4415	4560	4645	3119	3092	1728	2647	678	3490	3420	4813	3718	3479	5716	8790	7776	9405	7313	2144	3129	3064	4862
66.6667	17258	17704	21062	17136	19270	24004	25329	23988	19038	23468	13863	13124	12456	14155	14022	3931	3548	2654	2961	4822	4454	4904	5581	4555	4174	4059	4870	4694	5703	5302	3208	3085	1759	2638	636	3422	3360	4809	3759	3436	6056	9073	8280	9460	7534	1948	2951	2915	4760
66.75	17129	17694	20295	17505	19243	23020	24878	23249	17922	22974	13828	12554	18061	13636	13585	4288	3495	2605	2805	4783	4469	4898	5549	4527	4198	3905	5060	4335	5068	4676	3263	3096	1728	2656	718	3333	3375	4585	3616	3375	5766	9109	8027	9810	7425	2005	3033	2906	4975
66.8333	17320	17860	20272	17110	19321	23582	24463	23321	19111	23551	14505	12555	15914	14020	13790	4479	3655	2687	3051	4809	4552	4963	5751	4673	4429	3796	5403	4028	6214	4746	3179	3244	1835	2710	865	3383	3313	4967	3758	3510	5893	9159	8044	9723	7525	1984	2981	2860	4653
66.9167	16983	17690	19788	17560	19128	22811	25074	23111	19296	23150	14534	12470	20047	13653	13579	4356	3319	2711	2919	4713	4499	4902	5671	4657	4260	3911	4429	4476	4431	4753	3356	3224	1885	2712	824	3343	3325	4666	3717	3589	5794	8935	8510	9567	7374	2021	3002	2861	4511
67	17237	17612	19909	16791	18884	22708	25507	22712	18925	23115	14191	12265	18745	13604	13382	4360	3588	2727	2794	4421	4524	4929	5639	4662	4365	3939	4862	4337	4457	4727	3379	3143	1924	2689	730	3399	3313	4720	3605	3601	5800	9002	8083	9717	7348	2034	2996	2871	4545
67.0833	17218	17873	20151	16921	19132	22903	24104	22846	18512	23293	13819	12553	20291	13753	13677	4611	3575	2577	3159	4642	4631	4846	5613	4692	4386	3819	4359	3939	4454	4439	3375	3260	1949	2817	807	3484	3395	4782	3658	3456	5833	9273	8067	9389	7354	2040	2979	2843	4770
67.1667	17157	17520	20256	16921	19537	23393	27388	22976	17769	23052	13512	12545	17439	13885	13800	4177	3143	2623	2728	4792	4551	4908	5596	4602	4245	3991	4670	4059	4476	4879	3157	3076	1979	2735	863	3385	3300	5254	3714	3493	6095	8756	8315	9482	7594	1944	2886	2866	4849
67.25	17765	18157	20496	17777	19788	23174	27541	23215	18075	23376	14383	12092	12741	13528	13478	4618	3409	2832	2991	4775	4657	4905	5714	4597	4268	3822	4965	4116	4710	4720	3245	3382	2006	2789	949	3537	3431	4759	3720	3456	5835	9049	7949	9611	7078	2069	3029	3010	5126
67.3333	17656	17943	21151	17250	19301	22877	24396	23164	18706	23320	15595	12800	20798	13583	13850	4288	3362	2653	3136	4762	4623	4958	5779	4609	4522	4000	4745	4136	4314	4767	3283	3136	2137	2729	940	3540	3417	5010	3718	3662	6070	8939	8545	9445	7593	2100	2994	2879	4858
67.4167	17252	17773	20474	16784	19414	23156	25599	23099	18303	23625	13862	12287	17576	13394	13462	4434	3427	2634	2802	4947	4554	4807	5547	4645	4362	3899	4261	4371	4552	4767	3390	3257	2230	2839	1098	3484	3438	4899	3829	3672	5827	8964	8350	9405	7036	2019	3013	2914	5158
67.5	17230	17629	20764	17394	19238	23275	26320	24386	19188	23346	13923	13249	13545	14032	13992	4167	4010	2768	2996	4496	4569	4834	5693	4609	4274	3883	5013	3975	4274	4378	3146	3054	2108	2801	1043	3611	3454	4702	3714	3423	6091	8913	8434	9406	7247	1898	2912	2848	4675
67.5833	17135	17866	20494	16791	19326	22714	24547	23097	18242	22954	14647	12400	14580	13325	13355	4221	3928	2801	3077	4770	4494	4944	5556	4519	4183	3818	4983	4241	5085	5170	3389	3283	2344	2754	1131	3427	3464	4594	3636	3478	5828	8799	8573	9598	7344	2079	3016	2890	4814
67.6667	17743	18520	22091	18031	20426	22324	24170	23776	20690	22943	14159	12102	15198	13510	13485	4630	4081	2731	3137	5215	4478	4834	5482	4488	4209	3748	4921	4138	4793	4768	3562	3251	2379	2745	1234	3407	3440	4636	3736	3473	5723	8557	8273	9236	7326	2197	3108	3031	4777
67.75	17363	17581	20730	16642	19197	22613	25270	22869	18597	23126	13841	12415	22349	13396	13570	4372	3417	2583	2762	4683	4622	4839	5492	4529	4198	3909	4998	4304	4566	4672	3190	3472	2284	2715	1191	3406	3524	4795	3678	3375	5989	9058	8578	9285	7040	2075	2917	2880	4849
67.8333	17330	17619	20314	17723	19325	22715	24620	23190	18307	23097	14631	12041	20324	13548	13375	4333	3640	2678	2979	4698	4542	4993	5503	4482	4195	3999	4454	4432	4308	4557	3222	3357	2311	2663	1344	3448	3486	4659	3699	3329	6299	8865	8808	9480	7417	1998	2978	2891	4944
67.9167	17841	18236	20761	18347	20046	22762	24238	23458	18734	23062	14308	12428	19975	13774	13545	4216	3935	2662	3078	5053	4515	4850	5572	4575	4322	4002	5738	4260	5235	4868	3306	3366	2454	2978	1519	3438	3451	5152	3628	3413	5672	9060	9104	9721	7175	2147	3068	3033	4983
68	17533	17953	20466	17317	19109	22668	24859	22593	18402	23180	14224	12472	15368	13827	13481	4329	4611	2773	2798	4825	4613	4906	5460	4478	4253	3994	4856	4061	4881	4817	3228	3217	2331	2806	1341	3423	3502	4878	3731	3491	5743	8797	8640	9758	7246	2022	3027	2819	4925
68.0833	17407	17615	20205	17627	19135	23066	24305	22644	18985	23159	14723	12310	12099	13404	13438	4413	3845	2618	2863	4717	4499	4872	5746	4651	4378	3882	4819	4309	4707	4626	3564	3233	2314	2737	1423	3464	3464	4697	3677	3491	6165	8913	8667	9308	7244	2020	2872	2797	4639
68.1667	17375	17812	20334	17473	19235	22721	25742	22884	18000	23257	14167	12531	13620	14133	14158	4339	4600	2687	2883	4605	4469	4798	5577	4469	4317	3868	5097	4148	4438	4441	3308	3201	2380	2906	1517	3446	3435	5074	3725	3507	6194	9018	8812	9759	7514	2047	2872	2863	4736
68.25	17130	17694	20329	16831	18686	23468	26171	23840	18283	23288	13843	12132	12142	13461	13402	4117	4324	2868	2871	4573	4489	4986	5624	4515	4224	3965	5023	4432	4673	4689	3219	3044	2204	2693	1611	3396	3370	4738	3727	3434	5653	9172	8882	9253	6973	2010	2995	2902	4973
68.3333	17244	17567	21095	17186	19141	23040	24547	23420	18859	23248	13124	11904	12088	13530	13227	4196	3632	2532	2798	4448	4586	4847	5590	4596	4240	3928	4951	4216	4772	4729	3291	3125	2182	2783	1517	3572	3529	4619	3732	3441	5659	8653	8780	9329	6968	2002	3039	2916	4647
68.4167	17231	17502	20224	17454	18893	22854	23898	23112	19502	23243	14127	12060	13700	13468	13259	4201	3065	2538	2876	4542	4466	4765	5549	4468	4376	3896	4803	4312	5261	4749	3404	3289	2457	2808	1659	3447	3548	5042	3726	3540	5892	8834	8788	9324	6866	2063	2911	2826	4691
68.5	17451	17914	21423	17134	19435	22722	23944	22912	18658	23842	14631	12290	14248	13699	13365	4254	3740	2673	2884	4643	4584	4909	5533	4526	4322	3872	5216	3948	4311	4850	3353	3061	2355	2779	1688	3463	3496	4891	3798	3719	5827	9065	8981	9571	7160	1954	2964	2923	4795
68.5833	17112	17728	21822	18127	19168	23576	27219	23547	19233	24026	13949	12261	19958	13424	13644	4155	4063	2638	2891	4528	4740	4996	5713	4553	4512	3862	5118	3892	5162	4970	3239	3270	2402	2913	1829	3517	3525	4809	3792	3658	5785	9223	8889	9367	7226	1947	2927	2846	4850
68.6667	17308	17649	20347	16953	19298	22851	26261	22995	19722	23464	16654	12018	15333	13347	13447	4131	3411	2894	2908	4891	4531	4991	5770	4528	4410	3906	4659	4319	5321	4588	3423	3129	2622	2818	1988	3510	3404	4674	3639	3484	5808	9246	8448	9216	7048	2080	3141	2971	4738
68.75	17507	17682	20088	17326	19023	22953	25504	23271	18664	23449	14560	12107	20623	13439	13556	4371	4153	2760	3009	4906	4566	4832	5615	4543	4399	3980	4854	4403	5070	4838	3345	3266	2557	3050	1913	3466	3503	5198	3735	3568	5966	8655	8791	9208	7132	2024	3113	2979	4670
68.8333	17624	17898	20508	17429	19249	23089	25092	23701	19703	23335	14185	12659	15974	14062	13900	4111	3299	2519	2825	4773	4662	4805	5623	4528	4389	3889	4889	4210	4396	4901	3278	3177	2474	2729	1979	3516	3442	4787	3766	3730	6165	9079	9225	9771	7023	2017	2923	2892	4640
68.9167	17103	17441	20246	17178	18951	22749	24105	23094	18747	23184	13687	13012	14759	13504	13315	4018	3803	2697	2891	4518	4549	4915	5623	4629	4388	3952	4629	4023	4456	5027	3130	3150	2529	2961	2028	3545	3575	4691	3846	3506	5671	8802	8939	9231	6941	1961	2921	2815	4658
69	17431	17723	20529	17459	18870	22829	24983	22978	18093	23308	15006	12064	15107	13396	13362	4311	3327	2699	2966	4523	4545	4915	5714	4501	4317	3843	4780	3839	4405	4581	3234	3283	2432	2865	2036	3445	3591	4814	3829	3546	5629	8677	8754	9199	7100	1966	2992	2861	4869
69.0833	17247	17547	20035	17196	18974	22583	25481	22506	19180	23057	14580	12565	13379	13493	13365	4298	3468	2604	2909	4612	4529	4835	5571	4469	4333	4038	4861	4146	5493	4667	3168	3160	2414	2876	2188	3458	3471	4600	3806	3661	5840	8816	9265	9472	7091	1978	2994	2864	4719
69.1667	17521	17826	20079	17113	18995	22843	24314	22887	18437	23319	13000	11874	14771	13213	13363	4112	3625	2692	3310	4528	4564	4887	5478	4517	4326	3907	5246	4331	4718	4698	3282	3139	2472	2807	2234	3627	3543	4884	3680	3736	5826	9264	9049	9657	6869	2030	3024	2886	4608
69.25	17318	17762	20023	17635	19397	22770	24119	22875	18189	23611	16080	12261	19914	13503	13674	4340	4612	2570	2908	4624	4520	4931	5536	4529	4429	3882	4658	4103	4686	4790	3249	3335	2519	2813	2249	3569	3566	4862	3756	3572	6396	9797	9583	9521	7310	2066	3004	2872	4848
69.3333	17409	17503	19912	16855	19355	23137	24243	23402	18624	23663	13588	12534	23828	13391	13785	4216	3457	2579	3100	4698	4610	4936	5545	4603	4472	3935	5221	4078	5263	4332	3447	3458	2532	3078	2338	3578	3455	4918	3779	3728	6317	9249	9311	9417	7170	2047	2975	2934	4780
69.4167	17438	17433	20580	17225	18988	22997	24633	22680	18325	23205	13721	12341	15198	13531	13658	4247	3514	2607	2867	4912	4544	4965	5636	4643	4419	3954	4708	4400	4961	5008	3374	3157	2501	2726	2181	3498	3508	4847	3826	3628	5801	8763	9341	9323	7390	2038	2938	2859	4876
69.5	17899	18049	20913	17466	19932	23087	24477	23609	18433	23550	13551	12311	14433	13529	13396	4488	3541	2789	2921	4892	4578	4858	5746	4586	4407	3836	4704	4422	4580	4689	3654	3350	2468	2855	2481	3533	3568	4904	3760	3692	5811	8902	9403	9678	7226	2108	3094	2983	4930
69.5833	17361	17458	22748	17264	18953	23494	24893	24344	19232	23048	14502	11998	14644	13394	13473	4371	3683	2697	2759	4625	4493	4881	5690	4596	4299	4106	5011	4486	5205	5419	3630	3330	2467	2962	2415	3538	3508	4763	3809	3621	5823	8608	9325	9490	6882	2040	2976	2901	4711
69.6667	17510	17674	19988	16795	19082	23312	28994	23825	19082	23546	14108	12486	15319	13975	13879	4490	4345	2759	2898	4698	4538	4859	5651	4580	4433	3936	4604	4058	4499	4613	3206	3165	2390	2983	2428	3537	3563	5038	3877	3632	6057	9044	9369	9511	7482	2075	2979	2887	4549
69.75	17506	17656	19922	17268	19234	22520	26112	23528	20118	23158	13518	12949	17389	13513	13480	4141	3473	2597	3018	4923	4442	4924	5834	4537	4485	3914	4460	4315	4669	5038	3302	3235	2485	2960	2512	3498	3548	4804	3831	3685	6362	9256	9523	9772	7020	2022	2986	2876	5267
69.8333	17640	17763	20246	17228	19297	23359	24920	22763	20147	23422	13804	11898	13090	13469	13233	3885	3719	2576	3127	5300	4523	4840	5488	4601	4317	4061	4806	4453	4806	4746	3384	3373	2491	2902	2376	3559	3539	4616	3809	3517	6166	8869	9363	9750	7068	2091	2992	2872	4736
69.9167	17717	18148	21863	17836	19999	23002	25274	22839	18493	23106	13523	12356	20718	13469	13552	4321	3627	2722	3055	4863	4565	4836	5612	4561	4428	3876	4823	4175	5000	4329	3378	3516	2624	3000	2518	3552	3599	4826	3789	3694	6597	8908	9628	9578	7034	1942	3179	2956	4718
70	17411	17668	21098	16730	19095	23126	24472	22852	18726	23093	14560	12019	19905	13537	13494	4282	3460	2605	3074	4617	4577	4901	5702	4602	4348	3874	4799	4793	5098	4862	3462	3262	2476	2779	2403	3536	3635	4675	3761	3647	6379	8887	9526	9851	7049	1970	3044	2931	4879
70.0833	17061	17591	20046	16903	19278	22462	23611	23034	19173	22969	15853	12114	19450	13362	13695	4492	3478	2604	2985	4957	4550	4971	5590	4528	4406	4033	5782	4662	4719	4971	3473	3225	2396	2874	2435	3568	3545	4624	3770	3655	6154	8956	9524	9390	7147	2037	3105	2835	4803
70.1667	17360	17607	21393	17251	19415	23418	25693	23612	19537	24680	15896	12729	16877	13793	14169	4089	3329	2609	2771	4704	4576	5152	5971	4615	4572	3871	4881	4286	4129	4825	3092	3154	2482	3057	2551	3671	3622	5043	3901	3807	6000	9557	9777	9574	7386	1916	2960	2865	4837
70.25	16855	17328	19890	16935	19076	22851	24737	22883	18690	23955	14284	12050	16901	13558	13599	4028	3473	2574	2768	4620	4575	4941	5670	4607	4529	3758	4697	4804	4735	4720	3222	3166	2397	2769	2390	3591	3629	4746	3766	3830	6000	9251	9508	9485	6996	1869	2889	2848	4604
70.3333	17011	17480	20407	16580	19108	23042	27086	22712	18962	23337	14808	12103	21753	13580	13504	4339	3996	2442	2699	4834	4578	5005	5677	4593	4356	3930	4348	4578	4927	4591	3343	3145	2362	2808	2474	3476	3521	5142	3890	3736	6118	8716	9562	9691	6888	1964	3045	2830	4828
70.4167	17615	17846	20187	17091	19027	22681	24326	22541	17683	23634	15081	12007	12118	13305	13347	4309	3902	2415	2807	4674	4510	4988	5658	4536	4436	4022	5135	4297	4933	4657	3441	3399	2623	2956	2480	3551	3624	4669	3909	3766	5695	8926	9367	9371	7118	2022	3023	2790	4896
70.5	17185	17602	20335	16928	19070	23950	25530	24205	18281	24676	13691	12151	14693	13398	13824	4455	3316	2610	2897	4689	4649	5009	5912	4696	4510	3909	4453	4093	5226	4736	3393	3325	2566	2907	2426	3663	3775	4926	3858	3966	6076	8780	9741	9307	7149	1998	3010	2860	4651
70.5833	17438	17630	20813	17022	19413	23439	25927	23400	19385	24861	13458	12036	12986	13348	13416	4135	3320	2728	2815	4999	4663	4921	5847	4599	4567	3841	4369	4336	4962	4978	3676	3203	2579	2923	2672	3673	3655	4937	3985	3818	5924	9067	9471	9397	7143	1999	3046	2833	4988
70.6667	17275	17741	20059	17075	19212	22754	25908	23073	18218	23843	16392	12133	17133	13577	13810	4451	4275	2677	2928	5156	4598	4932	5442	4545	4453	3957	4773	4252	4482	4743	3416	3234	2582	3020	2619	3609	3658	4666	3804	3720	5804	8814	9817	9477	7174	2031	2952	2901	5008
70.75	17121	17725	19985	17183	19279	22831	27050	23017	18733	23196	14600	12610	13741	13582	13518	4235	3199	2564	2692	4652	4683	5004	5676	4598	4499	4162	4549	4522	4781	5172	3386	3380	2658	2812	2520	3499	3542	5057	3798	3671	6227	9318	9751	9465	7217	2014	3080	2800	4890
70.8333	17343	17564	20036	16976	18879	22754	25449	23133	18257	23412	13403	12096	12171	13379	13448	4196	3515	2499	2767	4841	4584	4867	5608	4633	4426	3854	4876	4298	4768	4950	3507	3352	2603	3034	2512	3521	3509	4702	3769	3720	5698	8892	9606	9410	7360	2011	2991	2904	5014
70.9167	17516	17455	20005	16760	18882	22718	23675	22457	18534	23167	14345	11999	14072	13390	13341	4284	3311	2492	2929	4803	4553	4815	5662	4579	4419	4060	5111	4320	4947	4759	3470	3318	2408	2873	2473	3483	3602	4792	3830	3676	5890	8697	10187	9473	7127	2046	3083	2788	4785
71	17477	17609	20263	17596	19356	22467	26053	22120	18657	23310	14062	11999	18188	13202	13504	4843	3513	2619	3017	4634	4494	4829	5549	4457	4489	3928	4607	4322	4641	5499	3291	3179	2580	3132	2565	3651	3647	4714	3831	3717	6212	8946	9700	9281	6930	1998	2997	2836	4917
71.0833	17004	17580	20144	16866	18875	23564	26464	23281	19353	24558	13604	12111	12283	13397	13682	4014	3086	2534	2728	4606	4666	5024	5779	4718	4622	3938	4402	4220	4362	4750	3412	3203	2549	2788	2534	3654	3722	4909	3927	3877	6435	8813	9799	9516	7066	2053	2931	2844	5329
71.1667	17120	17514	20269	16694	19078	23808	24353	23340	18616	24133	13245	12196	15386	13423	13608	4355	3468	2741	2963	4908	4541	5143	5994	4677	4687	3806	4442	4557	4492	4448	3421	3272	2652	2946	2536	3607	3757	4789	4030	3804	5997	8831	9718	9335	6852	2018	2956	2882	4737
71.25	17223	17363	19757	16608	19006	22517	24980	22474	18336	22717	15023	12348	15315	13751	13780	4754	3485	2840	2833	4611	4490	4788	5408	4402	4227	3780	4739	4148	4472	4675	3516	3206	2407	3055	2545	3459	3502	4858	3626	3595	6020	8994	9912	9594	7007	2015	3007	2836	4677
71.3333	17121	17250	21508	17645	18632	22924	24060	22687	18421	23446	13230	12205	18742	13287	13390	4153	3345	2463	2837	4298	4537	5012	5543	4435	4396	3850	4449	4253	4887	4643	3493	3203	2544	2990	2524	3742	3598	4862	3739	3773	5735	8784	9607	9516	6680	1977	2964	2648	4784
71.4167	17157	17578	21276	17916	19242	23136	27446	23062	19395	23452	15579	11971	14378	13302	13526	4014	3516	2520	2748	4729	4554	4915	5707	4545	4400						3426	3453	2605	3129	2616	3740	3657	4431	3765	3697	5990	8827	9729	9372	6965	2040	3022	2833	4889
71.5	17352	17568	20139	17138	19346	22746	24538	22156	18207	22992	17459	12335	17756	13600	13487	4224	4062	2727	2859	4689	4512	4906	5630	4521	4304						3430	3354	2680	3187	2610	3633	3628	4553	3787	3591	5928	8952	10121	9655	6824	1968	2985	2927	4715
71.5833	17091	17746	19862	17081	19096	22930	25410	22361	18239	23486	14243	12249	13144	13237	13599	4238	4403	2516	2866	4496	4510	4969	5608	4599	4511						3335	3315	2678	3012	2666	3641	3638	4946	3895	3664	5805	9054	9528	9386	6679	2003	3074	2878	4694
71.6667	16895	17623	20061	17035	19066	23146	24874	23806	18746	23249	14312	12635	13917	13415	13444	4482	3474	2766	2701	4470	4473	4912	5650	4601	4318						3489	3391	2610	3097	2664	3525	3639	5081	3801	3695	6290	8912	9778	9408	6800	1905	3110	2843	4666
71.75	17447	17904	20054	17749	19652	23098	24342	22967	18075	23535	13702	12419	14396	13334	13337	4098	3518	2881	2970	4731	4444	4939	5690	4669	4516						3520	3366	2679	3141	2602	3661	3638	4873	3843	3746	6116	8996	9933	9371	7020	1978	3065	3040	4855
71.8333	17115	17361	19749	17154	18828	22814	23864	23199	18254	22946	13240	12053	19521	13477	13329	4616	3756	2692	2810	4662	4634	5022	5587	4531	4305						3511	3222	2563	3021	2590	3602	3739	4973	3821	3646	6230	8986	9933	9524	6862	2056	3103	2865	5023
71.9167	17211	17888	19901	17269	19062	23520	24442	23660	19464	24069	13721	11961	12543	13409	13446	4541	3800	2565	2872	4696	4697	5062	5832	4677	4598						3408	3496	2617	3014	2491	3671	3853	5078	3945	3725	5966	8624	9625	9502	6775	2053	3034	2861	4846
72	17241	17362	20191	17272	18804	22994	23771	22444	18048	23383	13120	11979	21744	13457	13300	4586	3347	2699	2624	4718	4470	4919	5649	4500	4519						3565	3225	2621	3008	2573	3584	3715	4967	3759	3876	6086	8872	9485	9290	6841	2025	3072	2817	4564
72.0833	17335	17401	19966	16952	18823	23069	23809	23128	17995	23115	14927	12215	13685	13466	13410	4184	3317	2709	2839	4480	4566	4850	5630	4519	4525						3576	3397	2536	3182	2508	3533	3576	4846	3856	3900	6012	8897	9929	9583	6838	2068	3062	2812	4584
72.1667	17412	17616	20729	17386	19099	23419	24685	23683	19424	24408	13314	11941	14005	13184	13386	4310	3997	2574	2708	4757	4509	5078	5748	4682	4663						3368	3425	2703	3191	2598	3735	3749	5088	3997	3850	5910	8847	9689	9364	6976	2074	3062	3079	5127
72.25	17187	17513	20354	17129	18820	22883	26341	23604	18883	23871	14517	11947	14085	13316	13387	4381	4291	2803	2849	4563	4468	4833	5561	4456	4444						3449	3423	2664	2955	2537	3616	3679	5044	3781	3797	5918	8892	9920	9601	6723	1973	2980	2811	4683
72.3333	17386	17794	20042	17441	19471	23133	24342	23384	19124	23240	13347	12096	13026	13329	13454	4346	4390	2548	2980	4875	4457	4883	5718	4691	4397						3531	3341	2539	3253	2546	3580	3648	4790	3881	3628	6143	8686	9792	9437	6664	2026	3054	2909	4732
72.4167	17261	17467	20237	16945	19113	23496	25500	23553	18655	24399	15476	12471	13892	13831	13803	3959	3646	2477	2655	4646	4517	5101	5773	4644	4592						3442	3415	2682	3002	2588	3652	3800	4972	3990	3853	6003	9264	10249	9526	6860	2025	3039	2784	4567
72.5	16788	17354	19869	16808	19203	22955	25840	23010	18561	23447	13869	12433	16572	13857	13814	3876	3309	2431	2732	4672	4480	4957	5725	4582	4522						3378	3504	2597	2948	2675	3599	3720	5077	3846	3784	6014	10024	10186	9994	6818	1893	2942	2876	5107
72.5833	17116	17456	19654	16938	18933	23055	25672	22554	18900	22924	13367	12162	17823	13540	13456	4270	3351	2487	2682	4620	4527	4901	5799	4593	4436						3399	3686	2615	3183	2544	3631	3757	4879	3979	3894	5919	9073	10185	9706	6767	2011	3009	2866	4542
72.6667	17425	17452	19904	17556	18980	22748	24843	22737	17964	23144	14597	12339	13511	13822	13744	4117	3678	2594	3039	4827	4437	4963	5778	4528	4476						3358	3335	2838	2932	2670	3469	3728	4679	3858	3796	6657	9192	10317	10120	6876	2020	2931	2928	4785
72.75	16915	17334	19856	16760	19054	22566	24192	23743	18100	23035	15464	12252	14630	13300	13553	4229	3982	2491	2676	5081	4524	5025	5612	4545	4391						3483	3318	2705	3072	2545	3662	3807	4761	3925	3705	6442	9237	10158	9553	7092	2039	3098	2844	5611
72.8333	17235	17452	19693	17846	19003	22342	24334	22787	18962	23553	13711	12286	16289	13162	13421	4287	3608	2486	2651	4734	4515	4910	5754	4561	4523						3376	3451	2862	3193	2654	3693	3717	5067	3798	3964	6171	9530	10369	9661	6791	1932	3014	2903	4816
72.9167	16912	17120	19720	16734	18630	24058	24743	23389	19591	23789	15375	12586	15769	14007	14130	4123	3500	2556	2731	4724	4760	5079	5912	4777	4661						3467	3349	2672	3008	2680	3999	3855	5078	3913	3884	6275	9149	10605	9728	7298	2131	3012	2813	4550
73	17512	17483	20744	16456	18624	23316	24790	23735	19446	24101	13471	12003	12980	13626	13537	4674	3103	2714	2812	4817	4601	5074	5791	4574	4656						3486	3382	2727	3082	2631	3721	3867	4971	3950	3853	6295	9077	10410	9439	6811	1990	3044	2988	4797
73.0833	17125	17410	19501	16704	18641	23064	24984	22564	17642	23686	14976	11970	15516	13502	13490	4366	5146	2633	2886	4692	4596	4958	5638	4576	4424						3606	3423	2672	2972	2534	3560	3613	4630	3898	3731	6053	8962	10192	9409	6795	1992	3070	2848	4903
73.1667	16759	17211	20545	16722	18531	22678	23765	22824	18432	23423	16412	12738	14529	14114	14108	4104	3785	2788	2838	4631	4461	4877	5547	4490	4450						3368	3540	2751	3186	2679	3611	3709	4759	3892	3825	6143	9273	10256	10178	6847	1982	3088	2786	4833
73.25	16952	17266	19633	17006	18675	22840	24343	22638	18599	22865	13969	11914	16583	13310	13356	4036	3464	2505	2708	4385	4448	4948	5733	4484	4456						3336	3302	2749	3079	2657	3684	3767	4747	3889	3822	6230	8680	10296	9487	6707	1885	3041	2864	4709
73.3333	16897	17663	19916	16790	18958	22842	25150	22293	18784	23348	14073	12592	17853	13390	13469	4502	3231	2556	2831	4829	4540	4968	5721	4626	4435						3533	3504	2615	3076	2677	3605	3845	4769	3801	3885	6039	9167	10111	9582	7000	2092	3119	2894	4624
73.4167	17630	17956	21230	17429	19490	22979	27533	22675	17793	23034	15011	12168	19179	13260	13424	4432	3695	2813	2764	4788	4587	4909	5680	4545	4350						3736	3456	2896	3211	2704	3676	3725	4568	3942	3755	6235	8962	10201	9966	6525	2080	3042	2942	4772
73.5	17556	17753	22319	17937	19424	22257	23757	21421	17343	22582	15700	12224	12095	13443	13536	4286	3963	2754	2838	4683	4561	4863	5403	4297	4253						3656	3438	2902	3217	2627	3535	3623	4776	3703	3583	6304	9150	9881	9567	6847	1994	3221	2945	4731
73.5833	16653	17163	20192	16620	18864	22935	23491	22771	18718	23099	15185	12048	14658	13405	13486	4290	3962	2649	2625	4424	4563	4945	5672	4560	4476						3494	3420	2809	3067	2560	3588	3706	4679	4017	3687	6093	8834	10107	9313	6660	2036	3025	2777	4532
73.6667	17111	17258	19686	16521	18414	22984	24680	23050	18364	23143	13115	12140	17731	13425	13378	3988	3705	2759	2657	4715	4548	5050	5717	4604	4366						3403	3431	2582	3033	2531	3594	3775	4621	3911	3740	6019	9197	9954	9907	6658	1955	3029	2945	4634
73.75	17206	17386	20851	17746	18862	23348	25076	22835	19358	23304	14382	13206	15926	14067	13898	4547	3993	2631	2643	4884	4649	4840	5744	4731	4442						3459	3428	2783	3120	2660	3539	3769	4864	3972	3756	6351	9193	10488	9752	6836	2045	3066	2781	4598
73.8333	17905	17974	20585	17870	19456	22833	25278	23198	19596	22908	14691	12208	16595	13437	13664	4231	3513	2456	2839	4939	4446	4966	5744	4453	4377						3517	3530	3089	3232	2636	3699	3664	4945	3880	3816	6195	8938	9884	9263	6633	2103	3080	2980	4747
73.9167	16784	17126	20215	17470	18872	23087	23829	22474	19621	23259	15239	12441	14192	13305	13309	4027	3477	2445	2947	4572	4449	4881	5842	4673	4428						3481	3435	2819	3090	2629	3721	3692	5228	3857	3828	6087	9111	10268	9393	6531	1915	2965	2874	4769
74	17009	17212	20301	16965	18900	23159	25034	21938	17415	22452	13256	12501	13472	13372	13336	4111	3703	2517	2973	4997	4457	4727	5486	4481	4264						3578	3442	2747	3160	2580	3559	3673	4842	3820	3673	6275	8959	10285	9235	6541	2096	3167	2843	4784
74.0833	17028	17280	19721	17444	18894	22411	24001	22214	17642	22581	15958	12013	18453	13313	13341	4090	4110	2493	2765	4873	4627	4918	5619	4520	4332						3440	3650	2765	3141	2662	3578	3726	4742	3827	3639	6438	9456	10051	9282	6846	1991	3143	2843	4755
74.1667	17389	17162	20912	17490	18890	23892	27277	24467	18463	24343	14168	11918	19224	13316	13526	4270	3260	2625	2668	4642	4776	4976	6010	4706	4706						3572	3375	2774	3156	2545	3764	3814	4897	4033	3873	6059	8865	10141	9265	6331	2030	3004	2903	4789
74.25	17012	17695	20754	16628	19076	22763	24123	23595	17982	22835	15211	11966	12695	13233	13231	4122	3561	2569	2608	4711	4557	4823	5640	4494	4427						3369	3471	2846	3251	2617	3608	3824	4683	3938	3680	6217	9174	10096	9380	6313	1995	2917	2825	4575
74.3333	17098	17527	19754	17392	18920	23106	25551	22459	17544	22903	13600	12336	18903	13610	13749	4090	3809	2570	2803	4783	4513	4918	5788	4552	4507						3482	3449	2867	2993	2714	3700	3697	4796	4010	3835	6285	9018	10292	9639	6460	1936	2981	2808	4661
74.4167	17414	18019	20209	17500	19476	22648	23885	22324	18531	23810	13647	11993	15619	13280	13134	4519	3709	2709	2815	4722	4537	4909	5662	4679	4606						3471	3544	2825	3222	2674	3569	3755	4651	3804	3926	6224	8823	10145	9328	6585	2041	3168	2869	4687
74.5	17316	17709	20093	17728	19146	22641	23890	22722	18117	22858	14566	11888	17193	13333	13278	4072	3328	2409	2688	4712	4456	4961	5644	4524	4368						3731	3301	2844	3062	2612	3593	3696	4881	3843	3781	6300	8910	10165	9373	6671	2053	2942	2780	4717
74.5833	17150	17345	20709	17293	18735	22801	24646	22403	18523	23329	16373	11980	12934	13235	13337	4390	3727	2698	2528	4360	4438	4978	5595	4543	4460						3472	3428	2821	2981	2547	3758	3800	4814	3883	3823	6140	8727	10127	9230	6608	2104	3124	2791	4661
74.6667	17045	17106	20251	17554	18798	22496	24225	22381	17835	23089	12765	11905	16950	13152	13189	4020	3187	2506	2749	4876	4502	4880	5667	4534	4461						3475	3399	2800	3322	2652	3669	3812	4906	4000	3801	6047	8878	10083	9169	6330	1923	3127	2848	4970
74.75	16720	17114	19496	16717	18331	23033	24794	22519	18291	23018	13322	12141	12417	13268	13534	4439	4279	2489	2695	4638	4613	4894	5699	4538	4392						3542	3407	2821	3252	2728	3651	3858	4869	3918	3629	6086	8757	10345	9046	6594	2044	2907	2926	4692
74.8333	16911	17296	19548	16992	18714	22522	24121	22693	18198	22894	13615	11917	12449	13200	13336	4744	3573	2494	3098	4798	4540	5084	5628	4548	4522						3470	3371	2897	3165	2709	3709	3768	4746	3887	3911	6082	8919	10228	9356	6724	2065	3044	2933	5457
74.9167	17042	17299	19731	16723	18982	22923	24867	23010	17813	23272	13379	11923	15555	13212	13343	4227	3805	2527	2717	4718	4394	4838	5709	4522	4498						3525	3612	2745	3310	2743	3621	3781	5052	3913	3882	6258	9001	10431	9335	6627	2026	2950	2953	4594
75	16959	17186	20145	16736	18518	22310	25619	22869	19111	22972	13729	12070	13218	13217	13209	4410	4271	2618	2754	4532	4694	5062	5683	4561	4398						3750	3466	2753	3335	2704	3623	3858	4957	3843	3946	6111	8743	10593	9220	6451	2095	3015	2793	4871
75.0833	16900	17191	19626	16580	18232	23335	25213	23213	18655	24387	14549	11863	16027	12950	13207	4222	3603	2686	2907	4587	4632	5037	5726	4644	4622						3709	3301	2735	3076	2627	3733	3936	5134	4072	3974	6222	8947	10392	9822	6258	1999	2883	2770	4678
75.1667	17410	17174	19740	17315	18863	22853	24407	22753	17879	22976	18624	12228	14155	13651	13805	3999	4001	2370	2767	4740	4767	5274	5680	4481	4427						3587	3210	2915	3212	2667	3793	3859	4968	3850	3955	6458	9100	10451	9584	6576	2052	2968	2852	4834
75.25	17574	17807	20552	17350	19262	22521	23810	22322	18651	22818	13007	11804	13591	13156	13300	4182	3372	2667	2700	4755	4573	4868	5581	4555	4408						3553	3457	2880	3220	2765	3647	3714	4782	3974	3922	6117	8916	10258	9461	6531	2059	3081	2927	4575
75.3333	16970	17166	21452	16504	18504	22798	24461	22495	18319	23052	14021	12046	12403	13240	13150	4424	3423	2678	2621	4965	4617	5014	5752	4571	4445						3574	3396	2877	3110	2794	3684	3734	4863	3912	3697	6125	8815	10825	9333	6463	2036	3057	2973	4749
75.4167	16810	17233	21268	17133	18745	23281	26383	22718	18047	23316	15049	12420	19116	13490	13637	4496	3203	2552	2705	4644	4599	5064	5735	4594	4412						3488	3442	2800	3187	2726	3599	3822	4896	3977	3840	6384	9375	10322	9816	6836	2018	2987	2967	4747
75.5	16278	16644	19001	16050	17609	22876	24961	22914	17692	22994	14564	11868	14870	13083	13109	4391	4961	2557	2436	4403	4535	4999	5741	4519	4411						3319	3381	2923	3011	2829	3681	3867	4756	3900	3877	6504	8901	10327	9266	7010	1933	2901	2743	4497
75.5833	16932	17159	19534	17463	18719	22495	23904	22157	17831	22813	14801	11817	14970	13219	13305	4168	3447	2463	2724	4774	4537	4901	5589	4536	4442						3649	3383	2880	3303	2841	3615	3897	4825	3950	3903	6265	9107	10272	9382	6743	2044	3010	2805	4925
75.6667	17612	17791	20059	17916	19460	22917	25634	21813	18964	22712	13846	11928	18064	13521	13204	4248	3633	2562	2959	4892	4454	4864	5626	4508	4331						3653	3595	2978	3455	2951	3633	3773	4868	4051	3771	6532	8740	10804	9398	6494	2089	3197	2931	4835
75.75	17040	17261	19698	16856	18541	22687	23990	21945	18597	22660	13506	12198	18044	13499	13614	4282	3154	2397	2718	4946	4575	4991	5642	4572	4288						3528	3484	2778	3319	2891	3629	3769	4880	4019	3787	6415	8800	10555	9621	6983	1989	2982	2866	4674
75.8333	17318	17295	21907	16890	18387	22558	23559	22347	18678	22833	13468	12310	18475	13466	13515	4312	3550	2545	2990	4829	4572	4869	5796	4518	4600						3375	3422	2971	3294	2799	3651	3864	5033	3995	4040	6486	8923	10715	9992	6525	2011	2957	2806	4821
75.9167	17001	17263	20364	16717	18382	22881	23171	22143	17818	22955	15779	12655	19091	13721	13683	4400	3744	2441	2613	5060	4745	5009	5786	4659	4602						3788	3458	2909	3329	2762	3835	3791	4790	3882	3902	6435	9046	11149	9826	6640	2027	2967	2861	4924
76	17924	17945	20152	17577	19330	22507	23631	21995	18924	22402	14244	11782	14597	13071	13151	4760	3655	2639	2781	5080	4508	5009	5858	4597	4481						3835	3502	2999	3364	2884	3664	3837	4929	3967	3895	6299	8730	10205	9261	6322	2069	3089	2911	4776
76.0833	17491	18075	20405	17801	19118	22855	23946	22689	17580	22762	14995	11898	19398	13377	13246	4202	3672	2542	2753	5333	4597	4966	5720	4609	4452						3555	3408	2914	3473	2870	3785	3770	5031	4073	3721	6455	8440	10334	9736	6411	2077	3143	3000	5182
76.1667	17233	17738	19779	17421	18347	22794	24936	22200	18655	22853	13901	11977	12531	13170	13377	4468	4285	2373	2955	4703	4463	5016	5692	4572	4337						3463	3453	2929	3418	2859	3717	3912	4962	3970	3857	6403	8754	10420	9403	6526	1995	3040	2864	4827
76.25	17552	18098	20643	17883	19226	22868	24592	22499	18327	22664	15018	12086	12220	13091	13055	4503	3233	2851	2780	4985	4575	4817	5671	4620	4405						3932	3545	3111	3359	2802	3714	3936	4815	3929	3911	6155	8604	10364	9385	6480	2082	3161	3154	5027
76.3333	17030	17462	19789	17224	18636	22968	24439	22779	17734	23282	14327	11788	15252	12942	13094	4136	4012	2832	2615	4596	4621	4912	5939	4694	4472						3674	3557	2970	3162	2727	3678	3883	4934	3886	3895	6181	8900	10276	9279	6404	2066	3062	2886	4565
76.4167	17047	17319	21632	16908	18610	23291	24240	23162	19072	23759	13704	11873	17027	13091	13129	4121	3283	2559	2628	5039	4549	5123	6038	4683	4487						3425	3390	2952	3247	2883	3735	3862	4738	4048	3887	6497	8615	10216	9783	6317	1988	3053	2860	4781
76.5	17344	17196	19761	16747	18428	22671	23787	22393	20407	22739	14834	11853	16914	12928	13196	4249	3960	2646	2979	4878	4503	5007	5672	4609	4351						3597	3455	3026	3148	2779	3696	3871	4941	4024	3832	6350	8537	10287	9250	6316	2015	2943	2797	4784
76.5833	17034	17258	19624	16887	18414	23002	24136	22639	18322	23256	13475	11744	12051	13082	13150	4184	3325	2608	2639	4607	4438	4996	5602	4600	4395						3571	3383	3073	3494	2748	3637	3840	4633	3967	3944	6592	8551	10483	9537	6577	1949	2919	2732	4852
76.6667	17486	17472	20605	16811	18605	22917	23865	22475	18135	23133	14334	11872	15783	12993	13272	4460	3545	2442	2588	4543	4509	4995	5564	4507	4447						3622	3656	2999	3207	2885	3674	3817	4582	3815	3844	6176	8497	10411	9385	6365	2086	2992	2855	4735
76.75	16920	17271	19378	16701	18397	22624	26316	23015	17503	22951	15968	12101	14105	13336	13467	3984	3322	2482	2619	4601	4526	4937	5686	4656	4477						3538	3608	2833	3342	2839	3877	3719	4635	3838	3870	6297	8752	10371	9652	6592	1906	3082	2799	4638
76.8333	17951	18109	20079	17379	19012	22796	23564	22093	17262	22990	13276	11915	13541	13117	13202	4634	4019	2576	2907	4777	4530	4924	5640	4426	4426						3630	3611	3045	3340	2842	3809	3857	4766	3817	3881	6506	8886	10397	9644	6598	2031	3119	2987	4987
76.9167	16973	17378	19503	16587	18379	22319	25228	21945	17534	22798	14170	12374	12736	13068	13389	4138	3797	2538	2741	4642	4494	4970	5655	4551	4414						3618	3516	2908	3233	2818	3672	3823	4763	3936	3749	6150	8714	10767	9779	7021	2067	3108	2899	4689
77	17080	17298	20082	16619	18282	22274	23150	23266	18514	22628	12902	11718	13690	12848	13164	4580	3484	2492	2596	4499	4473	4893	5727	4502	4482						3695	3439	2937	3192	2792	3741	3813	5284	3857	3777	6326	8771	10440	9631	6476	1987	2996	2977	4680
77.0833	17151	17081	19345	17655	18335	22684	23997	22884	17677	23167	13309	11933	19233	13148	13238	4389	3450	2416	2601	4784	4477	4893	5765	4561	4689						3737	3474	3074	3327	3075	3701	3907	4748	3860	3920	6452	8718	10459	9412	6469	2110	2952	2889	4666
77.1667	17287	16945	20372	16829	18367	22758	24239	23023	18546	22955	13656	12236	15816	13597	13586	4333	3847	2452	2524	4683	4490	4870	5615	4631	4379						3718	3482	2937	3334	2925	3884	3850	5357	3962	3818	6649	8858	10619	9669	6270	2091	3024	2884	4694
77.25	16998	17252	19432	16825	18370	22203	22916	21876	17460	22840	13046	12023	13722	12959	13123	4135	3368	2455	2720	4772	4598	5028	5666	4480	4389						3392	3536	2913	3179	2862	3722	3816	4793	3937	3769	6775	8645	10449	9602	6608	1983	3049	2724	4535
77.3333	16892	16992	19470	16724	18094	23464	26989	22899	18932	23836	13196	11838	15733	12939	13130	4246	3433	2513	2680	4700	4617	5105	5764	4650	4507						3673	3410	2922	3247	2838	3811	3919	4927	4086	4014	6655	8562	10688	9543	6357	2130	2947	2863	4591
77.4167	17401	17124	19427	16671	18306	22836	23433	22264	18078	23312	13726	11937	16106	13221	13230	4424	3524	2539	2566	4847	4637	4966	5616	4557	4644						3747	3545	2991	3581	2915	3820	3903	4799	3876	3846	6413	8995	10801	9446	6515	2093	3034	2821	4634
77.5	16633	16775	19154	16653	18116	23080	26624	22166	18724	22790	13103	11983	22107	13162	13485	4127	3312	2345	2512	4668	4506	5093	5650	4542	4437						3778	3356	3127	3324	3075	3685	3904	4792	3977	3865	6385	8793	10418	9285	6775	1965	2985	2917	4705
77.5833	16958	17373	19564	16830	18454	22372	23344	21857	17724	22495	17454	12141	20907	13485	13651	4399	3979	2577	2772	4687	4423	5012	5706	4504	4547						3448	3562	2998	3252	2796	3835	3967	4866	4039	4052	6911	9092	10539	9665	6736	2007	2986	2866	4666
77.6667	17118	17340	19505	17164	18123	22589	27105	22607	17630	22800	13762	11743	14156	12890	13155	4212	3770	2705	2634	4492	4494	4942	5703	4596	4355						3563	3613	2865	3268	2899	3668	3866	4758	4020	3891	6478	8581	10514	9086	6495	2011	3063	2766	4653
77.75	17123	17215	19533	17068	18010	23500	24118	22751	19034	23394	13065	12111	13773	12988	13443	4098	4422	2414	2565	4578	4614	5058	5654	4564	4430						3750	3618	2997	3255	2856	3771	3869	4829	3919	3920	6281	8667	10369	9303	6265	1935	3041	2790	4455
77.8333	16888	17111	20129	16785	18051	22923	24159	22645	17771	22896	13564	11827	14792	12797	13220	4205	3606	2330	2572	4661	4541	4977	5645	4577	4599						3623	3456	3062	3220	2943	3860	3874	4810	3970	3822	6463	8641	10268	9410	6402	2029	3125	2792	4872
77.9167	17032	17013	19330	16718	18001	23187	24582	22646	18094	23389	13740	11861	14516	13103	13240	3899	3394	2384	2494	4555	4578	4985	5641	4677	4604						3547	3420	2988	3219	2955	3706	3835	4721	3930	3829	6181	8690	10319	9427	6695	1958	3045	2734	4647
78	16851	17331	19983	16776	18515	22523	27841	22008	18517	22703	12977	11978	14454	13165	13390	4326	3747	2446	2664	4708	4587	5033	5798	4622	4489						3731	3543	3097	3286	3027	3695	3934	5059	3953	3900	6416	8815	10361	9424	6390	2091	2964	2817	4702
78.0833	16955	17083	19569	17178	18231	22867	25867	22358	17219	22813	12620	11492	20165	12493	12990	4039	3269	2467	2727	4681	4526	4962	5606	4572	4510						3665	3417	3209	3343	3009	3791	3855	4748	4066	3874	6477	8558	10255	9290	6577	2021	3009	2899	4557
78.1667	16274	16516	19715	16055	17585	22471	24261	22154	18860	22715	14147	12216	18295	13517	13954	4175	3177	2363	2468	4468	4535	5059	5746	4666	4618						3544	3508	2874	3157	2796	3775	3852	4846	3944	3846	6846	9323	10974	9826	6501	1868	2815	2673	4452
78.25	16879	17067	19564	16929	18038	22447	26177	22161	17385	22788	14762	11932	14398	13236	13128	4319	3855	2421	2802	4807	4619	4942	5716	4697	4486						3626	3445	2973	3220	3091	3717	3876	4848	4041	3908	6417	9075	10661	9446	6485	2061	3041	2851	4853
78.3333	16942	16973	19895	17001	18249	22912	26866	22349	17877	23138	12869	11793	14484	13142	13274	4171	3361	2526	2602	4741	4598	4985	5623	4611	4535						3556	3624	2962	3461	2892	3917	3844	4803	3934	3850	6575	8684	10729	9528	6650	2010	3006	2819	4651
78.4167	16569	17078	20429	16410	18083	23068	26303	22681	17787	23108	13791	11882	14985	13171	13399	4129	3891	2329	2527	4731	4606	4984	5724	4589	4431						3511	3615	3271	3543	2939	3693	3801	4990	3927	3901	6694	8655	10989	9786	6685	1933	3099	2802	4692
78.5	16806	17207	20367	17108	18356	22540	25698	22050	19091	22915	16203	11898	12990	13004	13315	3739	4086	2476	2822	4535	4579	4929	5640	4594	4480						3501	3622	3275	3421	3011	3820	3887	4731	3889	4028	6769	8731	10650	9674	6567	1931	3041	2826	4674
78.5833	16862	16972	20250	16791	18161	22219	26563	22452	17311	22631	13748	12110	13352	13495	13580	4175	3321	2467	2679	4499	4531	4922	5625	4569	4315						3722	3681	3105	3326	2933	3669	3832	5101	3936	3878	7026	8758	10654	9581	6468	2048	3047	2780	4467
78.6667	16989	17083	20172	17538	18272	23096	26050	22786	18224	23290	13057	11803	14914	12997	13106	4120	3478	2379	2890	4857	4648	5157	5850	4683	4444						3693	3626	3161	3332	3111	3752	3908	4707	4077	3856	6503	8825	10470	9184	6485	2027	2961	2904	4514
78.75	17384	17396	20491	17283	18409	23380	24439	23520	18733	23680	13936	11858	13477	12950	13487	4325	3464	2570	2591	4500	4669	5100	5921	4613	4572						3715	3371	3029	3231	3059	3934	4070	5336	4100	4039	6506	8671	10299	9614	6257	2053	2991	2696	4718
78.8333	17357	17703	21191	18411	18586	22499	23330	21618	17852	22068	13692	11585	14343	12826	13124	4511	3263	2523	2805	4625	4511	5015	5507	4473	4239						3662	3479	3101	3478	3141	3618	3686	4590	3850	3780	6561	8604	10480	9214	6123	2096	3113	2900	4719
78.9167	16767	16886	19309	17160	17944	22309	23093	21499	18663	22883	13720	12312	19970	13169	13311	4407	3755	2319	2737	4721	4836	4984	5716	4486	4633						3743	3713	2974	3282	3006	3754	3811	4747	4030	4145	6611	8687	10897	9848	6268	2065	3171	2787	4684
79	17057	16999	19472	16417	18127	22518	24869	22838	17892	22859	15140	12043	14915	13080	13495	4030	3768	2464	2544	4847	4543	4953	5694	4572	4303						3628	3530	3107	3300	3037	3706	3862	4818	3941	3815	6778	8820	10668	9497	6348	1972	2956	2783	5443
79.0833	16801	16939	19278	16692	17893	22662	23645	22374	17471	22886	13003	11901	19738	13391	13378	4246	3633	2422	2829	4506	4628	4997	5711	4617	4434						3560	3556	3111	3412	2947	3751	3861	4888	3993	4045	6402	8985	10779	9692	6309	1951	2955	2732	4810
79.1667	16837	16858	19320	16311	18023	22209	25030	23375	17836	22700	16114	12274	12660	13488	14023	4292	4094	2335	2776	4812	4527	4958	5849	4567	4441						3680	3410	3126	3333	2892	3862	3995	5364	3988	4054	6854	8993	10837	9512	6685	1933	2924	2907	4559
79.25	16887	16899	19632	16466	18008	22380	23770	22620	18086	22958	13685	12263	17139	13589	13593	4124	3672	2219	2728	4724	4565	4867	5716	4566	4454						3427	3650	3129	3308	2979	3760	3860	5581	3921	3838	6610	9720	10689	9729	6609	1891	2943	2795	4498
79.3333	17414	16890	19489	16534	17848	22885	26582	21976	17831	22571	15187	12169	15311	13035	13210	4404	3447	2444	2443	4461	4631	5018	5621	4549	4339						3712	3423	3269	3204	2976	3711	3912	5004	3938	3897	6602	9157	10672	9625	6354	2023	2903	2853	4596
79.4167	17011	16726	19204	16281	17813	22488	25507	23224	17953	22615	14428	11864	14845	12994	13644	4040	3426	2462	2457	4704	4576	4937	5638	4516	4453						3540	3593	3204	3310	3068	3796	3849	4992	4061	3934	6734	9078	10960	9384	6417	2025	3053	2862	4555
79.5	16979	16967	19253	16493	17813	22906	24559	22216	17176	22724	13154	12083	12328	13018	13263	3902	3602	2509	2516	4654	4551	4919	5745	4581	4481						3679	3463	3154	3301	2980	3704	3860	4904	3851	3907	6525	9007	10785	9289	6242	2032	2905	2762	4715
79.5833	17318	17520	20844	17320	18713	23138	24311	23341	19319	23673	13849	11742	18000	12768	13235	4411	3570	2616	2618	4775	4723	5067	5877	4605	4500						3659	3592	3150	3501	3073	3874	3987	4983	3968	3947	6387	8721	10704	9277	6269	2060	3029	2868	4717
79.6667	16648	17275	19323	16727	17945	22959	23457	22432	17380	22800	13262	12464	14533	12944	13310	4231	3796	2471	2992	4741	4495	4871	5750	4486	4573						3588	3551	3096	3615	3017	3942	3885	4881	3958	4012	6371	8966	11305	9637	6430	2007	2993	2807	4696
79.75	16885	17035	19516	16351	17704	22631	23362	21885	17266	22925	13028	12458	12644	13003	13357	4104	3358	2427	2696	4500	4539	4905	5788	4555	4419						3922	3544	2989	3548	3050	3781	3849	4660	4009	3994	6644	8854	10775	9287	6144	2068	3009	2761	4838
79.8333	16871	17032	19288	16535	18089	22600	25749	22253	18155	22658	14486	12456	16601	13038	13193	4121	3203	2283	2600	4575	4611	5040	5824	4439	4489						3831	3520	3038	3340	3000	3799	3859	4903	3913	4030	6571	9326	10892	9375	6238	2076	2901	2783	5396
79.9167	16629	16848	19289	16379	18255	22890	24466	21965	17606	22784	13998	12245	19402	13023	13384	3979	3442	2477	2592	4850	4565	4977	5819	4520	4533						3759	3677	3254	3274	3168	3808	3845	4713	3999	3891	6674	9441	10877	9921	6293	2039	3006	2806	4509
80	17495	17325	19588	16869	18157	22533	23772	21850	17500	23113	14147	11823	19108	12973	13323	4112	4296	2377	2959	4900	4646	5025	5769	4543	4530						3712	3628	3340	3569	2970	3770	3826	5001	3987	4013	6358	8982	10899	9176	6304	2007	3105	2935	4981
80.0833	16906	17028	19495	16692	18296	22851	24005	21926	18161	22615	14756	12135	18188	13084	13281	4488	3589	2477	2740	4821	4597	4980	5629	4474	4481						3626	3438	3134	3261	2958	3783	3908	4602	3897	3837	6696	8969	11161	9612	6421	2070	2969	2755	4650
80.1667	16546	17091	19415	17282	18273	22623	23660	22280	17753	23014	13027	12080	13157	13156	13232	4205	3246	2405	2530	4711	4568	4909	5706	4567	4597						3705	3599	3225	3351	3176	3751	3779	4774	3994	4088	6668	8900	10542	9612	6241	2014	2977	2748	4600
80.25	16932	17150	19546	16643	18247	23127	24564	22747	18315	23142	13254	12521	20265	13092	13508	4053	3448	2453	2683	4872	4592	5083	5870	4607	4574						3731	3629	3121	3311	3212	3927	3887	4787	3942	4080	6838	8971	10828	9672	6536	2013	2938	2837	4532
80.3333	17111	17200	19549	17238	18736	23534	24798	22872	18412	23901	14864	12001	17322	13004	13260	4078	3343	2479	2501	4934	4616	5279	6043	4705	4646						3793	3703	3072	3431	3148	3897	4077	4904	4131	4016	6899	9057	10782	9727	6250	2093	3032	2839	4565
80.4167	16652	17058	19148	16610	18023	22930	23784	21907	17277	23033	13151	11814	14920	12920	13191	4216	4475	2382	2723	4503	4562	4954	5683	4502	4416						3727	3553	3113	3422	3108	3812	3850	4684	3942	4035	6682	8667	10742	9709	6113	2007	3092	2843	4424
80.5	16687	17077	19611	17134	17968	22387	26368	22283	18092	22961	13875	12004	15583	12855	13422	4035	3397	2516	2833	4823	4600	4972	5770	4605	4381						3720	3463	3098	3449	3077	3699	3890	4756	4051	4018	6681	8882	10785	9411	6266	1994	2994	2862	4720
80.5833	16909	17293	19501	17070	17987	22411	24052	22263	17350	22740	13579	11839	12826	12894	13432	4433	3404	2252	2653	4464	4564	5050	5744	4678	4318						3706	3571	3236	3332	3093	3741	3956	4856	4013	3928	6511	8881	10756	9719	6150	2022	3074	2705	4511
80.6667	16521	17085	19694	16871	17973	23234	25359	23497	17633	24106	14609	12272	14256	13031	13447	4161	3440	2422	2522	4679	4733	5185	6023	4737	4805						3529	3512	3190	3427	3013	3909	3984	4919	4156	4111	6638	8692	10663	9882	6204	1946	3114	2859	4950
80.75	16897	17125	19402	16637	18120	22324	23035	23126	17824	22739	15777	12059	13261	12977	13339	4514	3878	2368	2627	4466	4481	5026	5671	4602	4440						3744	3582	3264	3282	3055	3836	3863	4820	3883	4020	6387	9038	10695	9360	6305	2085	3121	2785	4506
80.8333	16377	16737	19413	16441	17884	22967	24410	23060	17028	23047	13811	11844	18815	12849	13164	4199	3929	2359	2727	4910	4641	5058	5787	4543	4489						3690	3656	3117	3331	3174	3755	3922	5011	3943	4084	6701	9108	10927	9515	6041	1994	2991	2882	4613
80.9167	16398	16918	20256	17064	17836	22491	23177	21842	17511	23462	12856	12040	16005	13027	13169	4488	3975	2632	2744	4505	4572	5029	5809	4655	4528						3617	3723	3218	3303	3105	3839	3881	4849	4089	4072	6375	9083	11123	9580	6658	1877	2934	2932	4886
81	16881	16815	20517	17114	17842	22571	25327	23712	18270	22966	14291	12131	15259	12997	13188	4086	3557	2348	2827	4726	4531	4902	5779	4620	4452						3627	3744	3092	3427	3150	3846	3865	4911	4018	4020	6482	9125	11173	9400	6440	1938	3047	2737	4511
81.0833	17288	17421	20045	17183	18576	22397	22996	21921	17680	22744	13982	12277	13041	13563	13896	4089	3532	2498	2747	4952	4538	5146	5734	4502	4489						3795	3760	3289	3564	3208	3799	3948	4653	4067	4154	6700	9208	11220	9839	6369	2011	3097	2891	5211
81.1667	16852	17170	19551	16799	17809	22358	23814	21971	17438	22782	13177	12208	19151	12925	13468	4053	3417	2473	2516	4820	4720	4897	5797	4440	4543						3858	3631	3213	3426	3097	3859	3805	4732	3953	4039	6716	9635	10621	9317	6036	2101	3109	2875	4587
81.25	16479	16802	19759	16357	17577	22632	23592	22634	17543	22632	15839	11556	14794	12412	12841	3946	4222	2415	2591	4667	4640	4991	5784	4529	4487						3597	3619	3251	3241	3129	3798	3894	4693	3841	3935	6481	8653	10536	9304	5934	1869	2973	2710	4428
81.3333	17039	17268	19956	17242	18132	22396	25117	22091	16971	22798	14685	11949	15692	12706	13017	4172	4030	2361	2651	4596	4537	4924	5727	4692	4443						3642	3641	3249	3492	3181	3715	3923	4793	3953	4203	6715	9042	10843	9616	6246	1964	3103	2979	4883
81.4167	17235	16996	19263	16648	17732	22525	24926	21920	17393	22889	16008	12188	15618	12983	13300	3918	4078	2524	2667	4610	4520	4954	5653	4547	4558						3738	3696	3206	3516	3133	3934	3888	4764	3962	3990	6708	8971	10939	9663	6553	2042	3052	2924	4890
81.5	16787	17013	19129	16972	17467	22504	24052	22283	17080	23121	13646	12156	16255	12859	13286	4319	3250	2424	2429	4573	4585	5106	5770	4702	4607						3743	3621	3168	3486	3059	3916	3883	4605	4033	4179	6791	9535	11063	9470	6450	2085	3069	2828	5119
81.5833	16922	16694	21378	16543	17896	22744	23426	21949	17635	23056	14771	12199	20457	13529	13804	4134	3250	2273	2707	4694	4667	4898	5722	4740	4505						3841	3659	3297	3249	3153	3870	3940	4849	4002	4002	6688	9050	11339	9720	6456	2040	2974	2858	4567
81.6667	16624	16847	20306	16362	17722	22719	24918	22609	17327	22918	16147	12273	16562	13054	13365	4254	3339	2358	2533	4532	4560	5014	5703	4566	4631						3507	3820	3346	3354	3158	3819	3949	4822	3935	4012	6590	8910	11006	9511	6353	1966	2937	2806	4623
81.75	16844	16841	19107	17159	17749	22453	24176	21860	17731	23313	14225	12005	17319	12805	13580	3832	3147	2344	2743	4584	4526	4952	5766	4491	4501						3546	3834	3164	3438	3122	3869	3832	4767	3984	4069	6569	9072	10886	9689	6241	1974	2989	2811	4938
81.8333	17075	17227	19554	16876	17928	22693	23164	22496	17278	22746	14526	12014	13717	13005	13555	4257	3746	2617	2491	4774	4530	5067	5801	4486	4373						3865	3547	3133	3608	3093	3912	3883	4908	3969	4029	6581	9203	10823	9758	6341	1993	3050	2793	5000
81.9167	16898	16832	20275	16601	17786	22585	23318	21957	17272	22829	13595	12151	12219	13181	13198	4237	3456	2196	2494	4672	4624	4896	5711	4477	4513						3664	3608	3263	3512	3100	3761	3905	5206	3982	4120	6812	8996	11250	9918	6117	1989	2934	2827	4742
82	16385	16751	19583	16314	17693	22565	23624	23095	17774	22705	12758	11808	14346	13210	13406	3963	3603	2213	2429	4883	4749	4954	5670	4499	4482						3712	3715	3262	3455	3413	3740	3805	4671	4057	3958	6772	9084	10941	9855	6280	1964	3029	2744	4547
82.0833	16951	16956	19359	17740	17616	21876	23274	22422	18801	22300	13322	12176	16766	13485	13471	3989	3407	2365	2737	4644	4474	4902	5730	4589	4311						3711	3609	3228	3403	3257	3628	3880	4795	4028	4020	6808	9044	10948	9926	6297	2031	3039	2823	5442
82.1667	16834	16883	19202	16907	17666	23170	24209	23137	18726	23776	16301	11829	14071	12893	13316	3923	3427	2348	2440	4647	4725	5194	5857	4725	4625						3606	3648	3134	3497	3063	3858	3979	4943	4139	4181	6686	9174	11043	9477	6445	1953	2945	2847	4692
82.25	17511	17395	21566	17468	18275	22213	23964	22656	17315	22526	13983	11934	18494	13011	13246	4166	3823	2210	2608	4634	4649	4974	5668	4542	4513						3627	3673	3263	3467	3308	3739	3917	4651	3968	3970	6620	9143	11400	9573	6168	2006	3045	2832	4681
82.3333	17114	17183	19385	17018	18041	22400	24497	22408	17563	22835	13088	11847	15314	12958	13357	4373	3633	2598	2376	4837	4522	4908	5671	4540	4483						3812	3520	3191	3364	3168	3835	3901	5336	3993	4084	6706	8941	10905	9285	6380	2128	3038	2835	4854
82.4167	16998	16663	19273	16383	17489	22144	23229	21600	17522	22460	13155	11882	18832	12928	13256	4285	3187	2325	2667	4863	4549	5010	5729	4544	4432						3629	3718	3202	3525	3310	3798	3901	4935	3960	4067	6582	8985	11372	9612	6216	2064	3005	2796	4645
82.5	16933	17016	19414	17007	17713	22239	26165	21700	17380	22644	14431	11815	17928	12973	13340	4080	3436	2420	2588	4722	4576	4954	5641	4540	4457						3632	3475	3167	3433	3177	3695	3894	4983	4029	3979	7200	8929	11228	9607	6102	1973	2924	2755	4676
82.5833	17640	17357	20394	17537	18215	22307	23602	22094	17072	22416	14739	11903	14958	13315	13286	4507	3341	2480	2762	5007	4480	4983	5750	4560	4485						3768	3783	3215	3771	3228	3927	4077	4885	4049	4116	6666	9328	10840	9771	6216	2071	3230	2941	4811
82.6667	16984	16856	19117	16606	17833	22628	24329	22477	18767	23333	12852	11914	13235	13370	13562	4742	3135	2382	2716	4654	4503	5037	5836	4558	4520						3697	3641	3332	3451	3264	3881	3925	5099	4106	4201	6709	9018	11221	10365	6381	2042	2933	2810	4898
82.75	16915	16858	19721	16517	17732	23451	24299	23016	17695	23352	13065	11848	13080	12926	13266	4107	4132	2397	2521	4634	4598	5060	5692	4523	4384						3722	3674	3181	3513	3140	3627	3954	5081	3956	4068	6609	8990	10852	9658	6248	1964	3011	2807	4431
82.8333	17104	16611	20082	16414	17836	22368	23590	23070	17305	22710	13258	11786	12423	12938	13248	4295	3818	2384	2581	5035	4629	5078	5739	4573	4448						3655	3549	3395	3287	3236	3742	3893	4898	3994	3966	6432	8940	11108	9452	6226	2031	2983	2690	4680
82.9167	16805	16972	19835	16662	17994	22187	24356	22010	17917	22460	14551	11815	16992	12971	13247	4107	3502	2320	2564	5275	4579	4921	5588	4525	4352						3753	3796	3210	3622	3379	3840	3851	4776	3942	3931	6700	8832	11220	9933	6191	2100	2979	2727	4677
83	16873	16746	18780	16356	17569	22402	24345	22891	17993	22661	15065	11814	23161	13044	13361	4100	3493	2258	2690	4704	4551	4911	5761	4498	4413						3910	3650	3124	3488	3330	3803	3995	4728	3952	4035	6626	8959	11010	9715	6067	2021	3029	2710	4549
83.0833	17141	16909	19270	16606	17737	22560	24014	22494	17547	22758	13239	11759	21348	13039	13178	4568	3876	2208	2432	4667	4577	4959	5787	4473	4364						3608	3542	3064	3531	3178	3814	3972	4888	3929	3942	6761	8802	11175	9484	6158	2023	3003	2712	4572
83.1667	16556	16847	19086	16974	17442	22984	25003	21877	17341	22733	14375	11707	12084	12971	13249	4607	3534	2624	2506	4967	4594	4922	5738	4529	4456						3659	3568	3293	3411	3066	3898	3884	5289	4043	3937	6703	8831	11127	9526	6253	1967	3040	2786	4762
83.25	16841	16794	20476	16755	17618	23589	23820	22647	17660	23523	13901	11817	13297	12989	13152	4247	3528	2315	3007	4834	4655	5127	5958	4613	4677						3545	3586	3139	3542	3315	3866	4037	5136	4147	4281	6568	9093	10965	10101	6226	2049	2917	2810	4690
[truncated: 26 more columns]

## Sheet: Fig7D
rBVPrP	rMoPrP	rHaPrP	rElkPrP	rOvPrP
11.51	21.26	53.34	43.83	50.7
11.12	21.04	53.41	44.11	54.58
11.21	28.23	65.11	44.13	55.77
9.81	28.26	59.58	12.87	49.22
10.19	23.99	67.06	43.62	51.28
14.46	19.72	55.94	45.16	45.71
14.43	19.9	59.31	45.99	44.72
17.04	20.13	24.42	44.28	44.21
22.4	18.62	51.72	45.86	45.19
15.39	18.55	55.6	45.95	47.33
17.46	21.03	42.35	66.31
14.35	25.73	44.34	66.22
17	22.8	52.13	71.16
17.14	24.88	45.53	61.53
14.46	24.83	51.78	73.63

## Sheet: Fig7E
rBVPrP	rMoPrP	rHaPrP	rElkPrP	rOvPrP
16841	4247	3545	2049	6402
16794	3528	3586	2917	5209
20476	2315	3139	2810	5501
16755	3007	3542	4690	5885
17618	4834	3315	3119	5521
23589	4655	3866	2390	7560
23820	5127	4037	2521	6975
22647	5958	5136	2912	7327
17660	4613	4147	2687	6646
23523	4677	4281	2578	6887
13901	3850	6568	5791
11817	4449	9093	6992
13297	4253	10965	5051
12989	4887	10101	5809
13152	4643	6226	5834

## Sheet: Fig7F
rBVPrP	rMoPrP	rHaPrP	rElkPrP	rOvPrP
3.16311	1.50648	1.10917	1.10883	1.07498
2.88436	1.66185	1.06916	1.1073	1.10674
2.54376	2.25356	1.08155	1.12242	1.05817
3.06917	1.82241	1.06465	1.41684	1.12353
2.76564	1.33864	1.02956	1.15357	1.07607
2.08707	1.11106	1.0344	1.06736	1.05979
2.04442	1.02965	1.00991	1.14637	1
2.17088	1.01427	1.08664	1.07005	1
2.57559	1.11554	1.00217	1.03312	1
2.06462	1.10092	1	1.05392	1
3.12711	2.20442	1.1894	1.45623
3.68918	1.3666	1.11899	1.13358
4.00218	1.23466	1.03967	1.30845
2.9699	1.28115	1.02614	1.22396
2.86732	1.33104	1.34629	1.14518

## Sheet: Fig8B
Wavelength (nm)	rBVPrPY,S	rMoPrPN,N
250	-0.07949	0.0721
249.9	-0.07122	0.075696
249.8	-0.05508	0.088128
249.7	-0.04547	0.10238
249.6	-0.04593	0.111033
249.5	-0.0466	0.111689
249.4	-0.03658	0.114482
249.3	-0.03196	0.110981
249.2	-0.02852	0.110985
249.1	-0.04379	0.093859
249	-0.06582	0.069635
248.9	-0.09161	0.047797
248.8	-0.10871	0.033729
248.7	-0.12639	0.020486
248.6	-0.13278	0.01711
248.5	-0.14483	0.01065
248.4	-0.15616	0.008849
248.3	-0.17432	-0.00117
248.2	-0.18905	-0.01172
248.1	-0.2033	-0.01906
248	-0.22668	-0.02969
247.9	-0.24695	-0.04338
247.8	-0.2651	-0.06103
247.7	-0.28106	-0.08467
247.6	-0.29227	-0.11135
247.5	-0.29902	-0.12715
247.4	-0.30647	-0.14345
247.3	-0.31675	-0.15728
247.2	-0.32585	-0.17022
247.1	-0.3359	-0.18179
247	-0.34496	-0.18623
246.9	-0.34813	-0.18103
246.8	-0.33687	-0.1678
246.7	-0.34514	-0.17664
246.6	-0.35625	-0.19095
246.5	-0.36458	-0.20403
246.4	-0.37229	-0.21014
246.3	-0.37473	-0.21356
246.2	-0.38295	-0.21973
246.1	-0.40251	-0.22993
246	-0.42053	-0.24134
245.9	-0.42223	-0.23989
245.8	-0.41408	-0.22824
245.7	-0.41601	-0.23175
245.6	-0.43871	-0.25596
245.5	-0.45859	-0.277
245.4	-0.46745	-0.28224
245.3	-0.47971	-0.29733
245.2	-0.47922	-0.30152
245.1	-0.47694	-0.30982
245	-0.49541	-0.33563
244.9	-0.51839	-0.36157
244.8	-0.52646	-0.37183
244.7	-0.5246	-0.37586
244.6	-0.52997	-0.38514
244.5	-0.54761	-0.40639
244.4	-0.56827	-0.42635
244.3	-0.58161	-0.43519
244.2	-0.58567	-0.43788
244.1	-0.58847	-0.44683
244	-0.57979	-0.4418
243.9	-0.57056	-0.42808
243.8	-0.56505	-0.41562
243.7	-0.5485	-0.39893
243.6	-0.53544	-0.38472
243.5	-0.53172	-0.37548
243.4	-0.53713	-0.37584
243.3	-0.52676	-0.36505
243.2	-0.53628	-0.37158
243.1	-0.56745	-0.39957
243	-0.59722	-0.42904
242.9	-0.62693	-0.46216
242.8	-0.63794	-0.47878
242.7	-0.63595	-0.4798
242.6	-0.64249	-0.48367
242.5	-0.66145	-0.49542
242.4	-0.67749	-0.50787
242.3	-0.6916	-0.51946
242.2	-0.70087	-0.52587
242.1	-0.71654	-0.53378
242	-0.72085	-0.52636
241.9	-0.73642	-0.53595
241.8	-0.76043	-0.55251
241.7	-0.77753	-0.56479
241.6	-0.79142	-0.58383
241.5	-0.79647	-0.59758
241.4	-0.80542	-0.61388
241.3	-0.82153	-0.64003
241.2	-0.83553	-0.65664
241.1	-0.84289	-0.66962
241	-0.84259	-0.67481
240.9	-0.84363	-0.67818
240.8	-0.84569	-0.68108
240.7	-0.84996	-0.68968
240.6	-0.86265	-0.70991
240.5	-0.88315	-0.73054
240.4	-0.89139	-0.74515
240.3	-0.91279	-0.76531
240.2	-0.95119	-0.79712
240.1	-0.97952	-0.82634
240	-1.03203	-0.87491
239.9	-1.06479	-0.90243
239.8	-1.07039	-0.90223
239.7	-1.0713	-0.90102
239.6	-1.07965	-0.91044
239.5	-1.10263	-0.93073
239.4	-1.13868	-0.95995
239.3	-1.17026	-0.98306
239.2	-1.20828	-1.02086
239.1	-1.25833	-1.06825
239	-1.31313	-1.12827
238.9	-1.35667	-1.16741
238.8	-1.38716	-1.19136
238.7	-1.41084	-1.21499
238.6	-1.4385	-1.25073
238.5	-1.47567	-1.28888
238.4	-1.51583	-1.33508
238.3	-1.55047	-1.37427
238.2	-1.57771	-1.40059
238.1	-1.60523	-1.42914
238	-1.63934	-1.45802
237.9	-1.69236	-1.50295
237.8	-1.72726	-1.52647
237.7	-1.75712	-1.55812
237.6	-1.80827	-1.60426
237.5	-1.84338	-1.6286
237.4	-1.88559	-1.6613
237.3	-1.948	-1.712
237.2	-2.01955	-1.7736
237.1	-2.09406	-1.84857
237	-2.16617	-1.93329
236.9	-2.22697	-2.01007
236.8	-2.30216	-2.09506
236.7	-2.37399	-2.16202
236.6	-2.43863	-2.22481
236.5	-2.50953	-2.2907
236.4	-2.57293	-2.35751
236.3	-2.63021	-2.41359
236.2	-2.70203	-2.48385
236.1	-2.77356	-2.54942
236	-2.83128	-2.60867
235.9	-2.88517	-2.66552
235.8	-2.95913	-2.74564
235.7	-3.02703	-2.81701
235.6	-3.09593	-2.88932
235.5	-3.16647	-2.95257
235.4	-3.23092	-3.00243
235.3	-3.29164	-3.04673
235.2	-3.35501	-3.10155
235.1	-3.4085	-3.14529
235	-3.45791	-3.19372
234.9	-3.50345	-3.2569
234.8	-3.56993	-3.33816
234.7	-3.64613	-3.42064
234.6	-3.71587	-3.49585
234.5	-3.77732	-3.55019
234.4	-3.82698	-3.59917
234.3	-3.8868	-3.66573
234.2	-3.97071	-3.75243
234.1	-4.06183	-3.84621
234	-4.17224	-3.95204
233.9	-4.28204	-4.05554
233.8	-4.38468	-4.15821
233.7	-4.46778	-4.24875
233.6	-4.55943	-4.33916
233.5	-4.65193	-4.43696
233.4	-4.72296	-4.52019
233.3	-4.77004	-4.57447
233.2	-4.8293	-4.63631
233.1	-4.91094	-4.71805
233	-5.01566	-4.82586
232.9	-5.11798	-4.93042
232.8	-5.22408	-5.02377
232.7	-5.30467	-5.09187
232.6	-5.36566	-5.14994
232.5	-5.43196	-5.21975
232.4	-5.52111	-5.31749
232.3	-5.61093	-5.40859
232.2	-5.70973	-5.51611
232.1	-5.82164	-5.63436
232	-5.9299	-5.7505
231.9	-6.02652	-5.85923
231.8	-6.12175	-5.95529
231.7	-6.21711	-6.05992
231.6	-6.30472	-6.14614
231.5	-6.40068	-6.25371
231.4	-6.51246	-6.37442
231.3	-6.61408	-6.47467
231.2	-6.7028	-6.57008
231.1	-6.77338	-6.65506
231	-6.84935	-6.75928
230.9	-6.95398	-6.88146
230.8	-7.04884	-6.97667
230.7	-7.14735	-7.08584
230.6	-7.25808	-7.20523
230.5	-7.34532	-7.3048
230.4	-7.4119	-7.38314
230.3	-7.49125	-7.45426
230.2	-7.55783	-7.5113
230.1	-7.63212	-7.58392
230	-7.69444	-7.65597
229.9	-7.77365	-7.7344
229.8	-7.88493	-7.84536
229.7	-7.99954	-7.9722
229.6	-8.11053	-8.08859
229.5	-8.20195	-8.18402
229.4	-8.26839	-8.26383
229.3	-8.35046	-8.35261
229.2	-8.46937	-8.47217
229.1	-8.58416	-8.59127
229	-8.67756	-8.68625
228.9	-8.78038	-8.78871
228.8	-8.88013	-8.90215
228.7	-8.97736	-9.02151
228.6	-9.05296	-9.13824
228.5	-9.12719	-9.26158
228.4	-9.21743	-9.39543
228.3	-9.30334	-9.52509
228.2	-9.38687	-9.64544
228.1	-9.47967	-9.75359
228	-9.56497	-9.8604
227.9	-9.64636	-9.95707
227.8	-9.73804	-10.0533
227.7	-9.82856	-10.1478
227.6	-9.92778	-10.2706
227.5	-10.0126	-10.3712
227.4	-10.0831	-10.4518
227.3	-10.1423	-10.5369
227.2	-10.2004	-10.624
227.1	-10.2599	-10.7022
227	-10.3358	-10.7813
226.9	-10.4176	-10.8777
226.8	-10.5065	-10.975
226.7	-10.6075	-11.0715
226.6	-10.694	-11.1518
226.5	-10.781	-11.2516
226.4	-10.8596	-11.3548
226.3	-10.9201	-11.4514
226.2	-10.969	-11.5449
226.1	-11.0472	-11.6441
226	-11.1321	-11.7513
225.9	-11.224	-11.8635
225.8	-11.325	-11.9855
225.7	-11.4344	-12.1299
225.6	-11.5165	-12.2358
225.5	-11.5903	-12.3172
225.4	-11.6602	-12.3849
225.3	-11.7053	-12.4318
225.2	-11.7586	-12.4955
225.1	-11.8319	-12.578
225	-11.9267	-12.6678
224.9	-12.017	-12.7523
224.8	-12.1129	-12.8603
224.7	-12.2182	-12.9608
224.6	-12.3024	-13.0371
224.5	-12.3831	-13.1041
224.4	-12.4804	-13.1903
224.3	-12.584	-13.2838
224.2	-12.6872	-13.3724
224.1	-12.768	-13.4226
224	-12.8347	-13.4813
223.9	-12.8974	-13.5397
223.8	-12.9854	-13.6165
223.7	-13.0471	-13.6738
223.6	-13.1053	-13.7432
223.5	-13.1675	-13.8172
223.4	-13.2482	-13.8907
223.3	-13.3337	-13.9683
223.2	-13.4029	-14.0287
223.1	-13.4611	-14.085
223	-13.5135	-14.1283
222.9	-13.5508	-14.1668
222.8	-13.6115	-14.2288
222.7	-13.6865	-14.3141
222.6	-13.7853	-14.4208
222.5	-13.8257	-14.4689
222.4	-13.8289	-14.4992
222.3	-13.8451	-14.5281
222.2	-13.9102	-14.5946
222.1	-13.9541	-14.6526
222	-13.9941	-14.7132
221.9	-14.0389	-14.748
221.8	-14.1035	-14.7837
221.7	-14.1754	-14.8311
221.6	-14.2115	-14.8366
221.5	-14.2552	-14.8371
221.4	-14.3193	-14.8686
221.3	-14.3745	-14.914
221.2	-14.4019	-14.9198
221.1	-14.4088	-14.9123
221	-14.4255	-14.9121
220.9	-14.4476	-14.9261
220.8	-14.4872	-14.9501
220.7	-14.5327	-14.9755
220.6	-14.5689	-15.0146
220.5	-14.6138	-15.0477
220.4	-14.6526	-15.067
220.3	-14.6752	-15.0694
220.2	-14.6857	-15.0886
220.1	-14.7018	-15.0955
220	-14.701	-15.098
219.9	-14.6902	-15.1089
219.8	-14.6948	-15.1401
219.7	-14.7401	-15.1954
219.6	-14.78	-15.2472
219.5	-14.8288	-15.2835
219.4	-14.8697	-15.2884
219.3	-14.9034	-15.3186
219.2	-14.9013	-15.3498
219.1	-14.8916	-15.381
219	-14.8925	-15.4083
218.9	-14.8943	-15.4059
218.8	-14.9187	-15.4079
218.7	-14.9305	-15.4088
218.6	-14.9518	-15.4169
218.5	-14.9786	-15.4353
218.4	-15.0173	-15.478
218.3	-15.0309	-15.4938
218.2	-15.023	-15.4994
218.1	-15.0278	-15.4826
218	-15.0146	-15.4497
217.9	-14.9779	-15.4466
217.8	-14.949	-15.449
217.7	-14.9514	-15.4768
217.6	-14.9659	-15.5243
217.5	-14.9671	-15.5505
217.4	-14.9612	-15.5706
217.3	-14.9829	-15.603
217.2	-14.9938	-15.6102
217.1	-14.9711	-15.6044
217	-14.9293	-15.5918
216.9	-14.9004	-15.5842
216.8	-14.9198	-15.5957
216.7	-14.917	-15.6007
216.6	-14.8937	-15.6059
216.5	-14.8578	-15.6038
216.4	-14.8424	-15.5976
216.3	-14.8499	-15.6149
216.2	-14.8584	-15.6422
216.1	-14.8708	-15.6636
216	-14.867	-15.6483
215.9	-14.892	-15.6761
215.8	-14.9173	-15.7036
215.7	-14.9393	-15.7299
215.6	-14.9864	-15.7621
215.5	-15.0347	-15.7898
215.4	-15.0708	-15.8344
215.3	-15.093	-15.8454
215.2	-15.1255	-15.85
215.1	-15.1291	-15.8618
215	-15.1224	-15.8847
214.9	-15.1116	-15.9036
214.8	-15.0956	-15.9391
214.7	-15.0761	-15.9871
214.6	-15.0496	-16.0058
214.5	-15.0572	-16.0364
214.4	-15.081	-16.0825
214.3	-15.1203	-16.1333
214.2	-15.1481	-16.1813
214.1	-15.155	-16.2131
214	-15.2099	-16.2536
213.9	-15.2639	-16.3191
213.8	-15.3145	-16.3588
213.7	-15.3553	-16.3641
213.6	-15.3715	-16.402
213.5	-15.3829	-16.431
213.4	-15.3937	-16.4667
213.3	-15.4234	-16.5141
213.2	-15.4627	-16.5497
213.1	-15.5139	-16.5942
213	-15.5423	-16.6113
212.9	-15.5463	-16.5933
212.8	-15.5396	-16.5409
212.7	-15.5097	-16.4816
212.6	-15.4974	-16.4597
212.5	-15.4822	-16.428
212.4	-15.5146	-16.3945
212.3	-15.5695	-16.3933
212.2	-15.6139	-16.4204
212.1	-15.677	-16.4778
212	-15.7184	-16.5132
211.9	-15.7871	-16.565
211.8	-15.8228	-16.6049
211.7	-15.8049	-16.6061
211.6	-15.7873	-16.5553
211.5	-15.7857	-16.4718
211.4	-15.8165	-16.4373
211.3	-15.822	-16.4525
211.2	-15.8624	-16.4836
211.1	-15.9127	-16.509
211	-15.9628	-16.5236
210.9	-15.9751	-16.5317
210.8	-15.9412	-16.4935
210.7	-15.9421	-16.5034
210.6	-15.9278	-16.4796
210.5	-15.8687	-16.4376
210.4	-15.8424	-16.4252
210.3	-15.8356	-16.4297
210.2	-15.8509	-16.4138
210.1	-15.8744	-16.3881
210	-15.8842	-16.3751
209.9	-15.9058	-16.4244
209.8	-15.9365	-16.4597
209.7	-15.9719	-16.4377
209.6	-16.0034	-16.4423
209.5	-16.0158	-16.4026
209.4	-15.9944	-16.3816
209.3	-15.9875	-16.3554
209.2	-15.9628	-16.3094
209.1	-15.8889	-16.2099
209	-15.8053	-16.0871
208.9	-15.7239	-15.994
208.8	-15.6461	-15.9169
208.7	-15.561	-15.8551
208.6	-15.4292	-15.7515
208.5	-15.3223	-15.7116
208.4	-15.2167	-15.6214
208.3	-15.1422	-15.5711
208.2	-15.0779	-15.5167
208.1	-15.0093	-15.4209
208	-14.9077	-15.3244
207.9	-14.8336	-15.2234
207.8	-14.7585	-15.1279
207.7	-14.6874	-14.9805
207.6	-14.6367	-14.862
207.5	-14.5724	-14.767
207.4	-14.509	-14.6302
207.3	-14.3949	-14.4653
207.2	-14.2097	-14.3003
207.1	-14.0221	-14.1145
207	-13.816	-13.958
206.9	-13.6297	-13.8488
206.8	-13.4546	-13.7171
206.7	-13.3255	-13.5952
206.6	-13.2298	-13.4292
206.5	-13.141	-13.2228
206.4	-13.0084	-13.0378
206.3	-12.8185	-12.8558
206.2	-12.6687	-12.7187
206.1	-12.5565	-12.5897
206	-12.4584	-12.4707
205.9	-12.3703	-12.3923
205.8	-12.2469	-12.3019
205.7	-12.1495	-12.2193
205.6	-12.0475	-12.1489
205.5	-11.9317	-12.0525
205.4	-11.7357	-11.8825
205.3	-11.5311	-11.7144
205.2	-11.3092	-11.5165
205.1	-11.0598	-11.2604
205	-10.8156	-10.9875
204.9	-10.628	-10.766
204.8	-10.5011	-10.5628
204.7	-10.3296	-10.3674
204.6	-10.0993	-10.1603
204.5	-9.88061	-9.94447
204.4	-9.61992	-9.71868
204.3	-9.32101	-9.46019
204.2	-9.00838	-9.20157
204.1	-8.7182	-8.97863
204	-8.47409	-8.77193
203.9	-8.26098	-8.61232
203.8	-8.06094	-8.48406
203.7	-7.86807	-8.26445
203.6	-7.6229	-7.98033
203.5	-7.37042	-7.7357
203.4	-7.13251	-7.51646
203.3	-6.83011	-7.29151
203.2	-6.54218	-7.04878
203.1	-6.30492	-6.71484
203	-6.00028	-6.29375
202.9	-5.6252	-5.96519
202.8	-5.25725	-5.64138
202.7	-4.82986	-5.31648
202.6	-4.45616	-4.98826
202.5	-4.14534	-4.61961
202.4	-3.86712	-4.3454
202.3	-3.59359	-4.10174
202.2	-3.33747	-3.83466
202.1	-3.10416	-3.5537
202	-2.86795	-3.23566
201.9	-2.6759	-2.92251
201.8	-2.5362	-2.63073
201.7	-2.37419	-2.30689
201.6	-2.21755	-2.01709
201.5	-1.94923	-1.6947
201.4	-1.5896	-1.35659
201.3	-1.22379	-1.09546
201.2	-0.85373	-0.77789
201.1	-0.62781	-0.51475
201	-0.34113	-0.16749
200.9	0.073204	0.182659
200.8	0.466014	0.533193
200.7	0.740693	0.895843
200.6	0.999829	1.17824
200.5	1.23532	1.28474
200.4	1.53226	1.4759
200.3	1.85467	1.71779
200.2	2.12963	2.04844
200.1	2.3846	2.47805
200	2.56789	2.85759
199.9	2.79686	3.37104
199.8	3.11986	3.84225
199.7	3.5742	4.25824
199.6	3.9256	4.60705
199.5	4.34167	5.04659
199.4	4.73855	5.51545
199.3	5.15212	5.93346
199.2	5.49668	6.34509
199.1	5.8993	6.70147
199	6.30845	7.11023
198.9	6.71558	7.56661
198.8	7.20867	8.10219
198.7	7.78113	8.59635
198.6	8.30679	9.05925
198.5	8.75038	9.50989
198.4	9.14873	10.0493
198.3	9.4865	10.5258
198.2	9.80025	10.9275
198.1	10.1297	11.2382
198	10.4946	11.5368
197.9	10.8089	11.79
197.8	10.911	12.0188
197.7	11.0916	12.4183
197.6	11.2962	12.783
197.5	11.5391	13.1994
197.4	11.748	13.4921
197.3	12.0454	13.8665
197.2	12.397	14.226
197.1	12.8746	14.7016
197	13.2214	15.2327
196.9	13.5359	15.6137
196.8	13.804	15.8224
196.7	14.1022	16.0051
196.6	14.3696	16.2514
196.5	14.5845	16.5501
196.4	14.8598	16.8621
196.3	15.2585	17.1774
196.2	15.5631	17.3665
196.1	15.829	17.5219
196	16.2088	17.7886
195.9	16.5384	18.1782
195.8	16.7478	18.5091
195.7	17.0277	18.7572
195.6	17.3695	19.0381
195.5	17.6374	19.2585
195.4	17.7786	19.5709
195.3	17.9431	19.8757
195.2	18.2381	20.316
195.1	18.641	20.7881
195	19.0887	21.1399
194.9	19.5676	21.4498
194.8	19.9953	21.7596
194.7	20.2983	22.0446
194.6	20.5298	22.2766
194.5	20.7248	22.5649
194.4	20.8209	22.7834
194.3	20.9384	23.0523
194.2	21.1562	23.1662
194.1	21.3865	23.1519
194	21.6859	23.0784
193.9	21.9178	23.1301
193.8	22.1008	23.348
193.7	22.273	23.7496
193.6	22.3987	23.9781
193.5	22.5755	24.0064
193.4	22.6988	23.9998
193.3	22.7766	23.9032
193.2	22.8799	23.9813
193.1	23.1455	24.0919
193	23.4025	24.0661
192.9	23.4459	24.0221
192.8	23.4911	24.07
192.7	23.5523	24.215
192.6	23.5011	24.3139
192.5	23.3984	24.4883
192.4	23.4886	24.642
192.3	23.4597	24.8516
192.2	23.4163	24.9858
192.1	23.3263	25.0898
192	23.1591	25.0705
191.9	22.9467	25.0173
191.8	22.6355	25.0573
191.7	22.4291	25.1109
191.6	22.331	25.1606
191.5	22.4281	25.1713
191.4	22.5102	25.0303
191.3	22.5811	24.9873
191.2	22.6609	25.1435
191.1	22.6798	25.3343
191	22.8907	25.4956
190.9	23.0679	25.6228
190.8	23.2473	25.6454
190.7	23.3111	25.4772
190.6	23.349	25.3325
190.5	23.2727	25.172
190.4	23.2356	24.9434
190.3	23.1082	24.6606
190.2	23.1195	24.5214
190.1	23.2223	24.2513
190	23.3551	24.2998

## Sheet: Fig8C
Time	rBVPrP																													rMoPrP
0	331	334	339	340	342	325	238	241	251	220	236	231	338	329	336	336	315	328	336	350	359	345	349	326	279	277	274	260	278	314	331	326	378	319	300	241	258	280	269	259	257	332	346	340	355	348	327	390	377
0.0833333	302	308	304	302	320	306	209	209	216	208	209	217	311	313	311	331	309	304	314	323	312	321	312	278	256	265	252	258	258	289	287	295	322	303	285	212	240	225	231	233	219	306	324	315	314	307	296	344	373
0.166667	305	278	292	292	302	306	201	210	214	197	215	197	286	295	295	294	302	299	307	316	309	303	301	316	261	274	261	256	259	288	293	293	276	284	288	216	231	213	218	209	213	304	297	300	315	302	303	307	304
0.25	288	296	274	274	299	293	198	198	197	191	184	210	293	284	294	291	293	304	302	301	292	311	300	255	250	263	249	239	254	278	271	274	279	277	264	207	213	211	203	204	193	286	286	285	301	286	287	298	292
0.333333	289	277	267	274	281	270	190	191	190	195	182	191	305	300	279	275	287	288	290	303	284	296	296	259	246	255	244	244	249	273	265	263	269	269	273	203	200	210	196	203	204	292	281	289	290	293	278	318	300
0.416667	279	273	284	282	289	297	191	191	186	194	187	189	291	294	295	297	282	283	285	299	297	278	284	294	241	254	240	238	259	272	259	272	281	270	267	194	198	193	193	196	203	279	275	288	294	286	278	283	282
0.5	280	274	275	278	277	277	184	191	192	186	195	194	281	287	289	293	281	303	290	291	288	305	276	301	254	254	249	248	249	270	257	255	279	266	258	191	199	204	193	193	206	284	276	285	294	291	283	274	290
0.583333	265	266	279	276	288	282	182	186	197	195	177	193	285	284	290	281	287	275	275	299	292	294	274	272	260	274	249	246	263	267	267	268	283	270	263	201	190	186	188	198	195	277	279	275	281	282	282	277	308
0.666667	264	266	275	282	293	271	181	189	189	191	185	184	283	286	294	289	286	287	286	297	293	295	284	278	248	262	255	245	253	271	263	254	299	269	263	194	181	191	195	190	195	276	276	276	288	296	281	280	284
0.75	281	278	277	274	291	288	198	175	177	201	194	186	290	286	274	275	281	278	280	305	276	291	288	307	251	245	249	240	247	271	268	260	279	255	268	196	219	194	191	203	193	277	293	277	291	283	280	266	290
0.833333	269	265	279	268	284	274	181	185	189	179	192	189	278	271	268	279	299	288	275	281	292	278	299	304	244	253	249	246	265	265	269	266	282	273	276	186	194	186	198	197	188	281	284	272	295	292	294	303	272
0.916667	278	267	256	275	282	285	193	187	184	190	180	201	283	277	283	277	282	276	277	283	280	281	287	281	244	267	250	232	255	265	261	272	273	468	280	185	193	203	206	191	193	272	285	280	281	282	286	272	277
1	282	260	264	262	292	275	178	178	198	181	183	186	282	285	300	279	277	283	275	291	306	283	297	273	249	278	247	250	258	258	270	245	277	261	278	187	198	205	198	191	192	284	279	274	280	277	290	266	282
1.08333	267	267	265	271	283	279	182	186	181	183	179	184	293	281	268	276	280	287	282	279	281	283	293	272	241	257	261	251	270	262	259	262	275	257	261	187	187	195	191	198	185	276	270	278	288	283	280	280	267
1.16667	271	269	281	270	279	283	176	191	190	184	191	191	290	295	281	290	290	278	275	286	292	282	291	280	241	264	245	243	262	257	245	254	287	264	265	194	182	206	203	201	198	282	282	278	291	272	284	273	277
1.25	264	274	262	269	289	287	185	188	179	191	197	180	296	292	288	283	287	289	289	284	287	291	298	288	253	260	249	249	268	270	258	260	280	471	258	195	195	219	186	201	193	287	286	289	300	271	275	280	272
1.33333	271	268	268	264	276	279	180	183	180	192	184	185	284	283	274	277	297	288	273	277	277	284	282	280	248	249	252	246	256	260	262	257	267	257	254	187	205	225	194	195	192	280	264	285	296	285	277	294	265
1.41667	273	273	264	274	284	279	189	184	187	183	183	194	280	285	280	287	281	287	270	292	278	281	285	288	251	263	244	249	253	268	263	248	279	274	267	188	187	204	192	189	191	275	264	285	279	261	282	280	286
1.5	277	262	266	271	285	280	185	184	173	198	186	182	267	276	309	294	280	281	273	291	267	297	284	333	250	262	254	253	253	261	261	265	283	419	269	183	188	197	191	192	192	272	290	291	286	278	277	272	322
1.58333	261	274	276	267	278	296	190	185	188	194	187	191	303	296	277	281	287	297	276	275	278	273	285	302	246	258	257	252	263	257	258	259	299	276	272	194	208	190	192	196	204	292	259	287	289	287	280	282	267
1.66667	262	259	274	282	274	269	175	193	181	190	185	190	291	279	278	272	281	297	276	294	281	276	286	308	247	250	256	244	256	257	259	261	268	287	276	182	186	233	194	192	205	272	288	279	295	293	288	263	290
1.75	270	261	271	259	277	274	192	186	176	181	183	195	277	276	276	281	284	281	283	293	288	287	285	262	257	255	252	251	263	264	255	268	282	290	267	196	204	192	196	206	191	287	284	294	282	279	286	264	264
1.83333	273	259	283	273	282	288	167	180	186	192	196	187	289	280	277	292	294	283	281	274	277	268	288	319	249	254	246	253	255	254	258	251	255	262	264	195	189	191	192	196	196	283	271	274	299	275	285	262	267
1.91667	264	261	262	267	283	274	186	181	184	191	188	192	286	273	271	289	280	296	278	288	278	285	290	304	250	263	241	241	249	248	254	257	286	262	259	185	195	192	198	191	194	274	288	275	292	279	280	277	270
2	279	261	272	265	279	296	181	181	181	201	183	191	270	282	271	302	286	296	273	279	292	277	286	279	250	260	250	264	261	259	264	255	291	263	262	180	198	187	183	195	192	282	274	284	288	279	272	278	296
2.08333	270	264	263	264	280	268	185	183	174	187	188	186	269	289	285	290	294	287	276	274	290	297	282	281	246	268	255	258	260	253	269	273	261	491	263	180	194	196	187	202	189	275	274	278	289	279	283	295	261
2.16667	271	269	267	267	280	302	176	189	173	182	184	188	273	278	278	286	284	295	289	289	286	287	291	273	251	253	245	254	263	254	250	252	315	249	275	195	188	200	186	192	196	285	274	264	284	283	280	286	268
2.25	285	270	271	257	282	275	173	182	189	187	177	185	282	283	286	266	285	285	272	291	273	306	269	290	237	277	247	257	262	261	254	258	261	268	267	184	192	187	191	202	190	286	274	273	281	281	289	296	263
2.33333	271	265	274	279	268	275	172	185	175	196	196	191	277	283	284	282	281	289	283	272	276	277	287	246	247	259	246	258	248	257	255	258	259	277	273	184	198	182	185	199	201	274	260	280	287	274	280	275	273
2.41667	265	287	270	266	269	283	174	179	182	184	183	190	276	286	282	299	281	298	280	285	279	281	271	288	255	255	257	263	266	255	257	266	282	260	255	188	188	186	193	196	196	274	282	291	294	283	282	285	268
2.5	266	265	263	266	282	267	181	191	180	189	188	182	281	279	269	276	287	310	279	296	282	289	278	286	247	260	255	254	254	270	260	257	292	252	264	191	192	203	190	191	205	281	273	276	292	279	288	284	311
2.58333	256	265	269	275	272	268	178	182	187	183	177	185	282	278	273	277	289	302	289	279	277	280	283	286	255	272	254	253	262	255	256	251	301	265	259	189	181	186	191	186	199	275	275	271	282	280	282	256	284
2.66667	255	270	270	270	284	275	179	181	182	195	174	181	271	283	276	296	280	304	287	285	277	282	285	284	256	259	245	257	260	257	269	251	262	269	277	180	198	195	193	203	199	286	274	268	291	277	294	268	277
2.75	285	268	273	263	290	297	163	187	183	180	180	189	291	277	281	278	291	322	276	286	280	279	280	275	245	269	250	247	262	265	260	258	256	255	276	181	176	201	191	196	202	282	274	279	303	286	286	264	266
2.83333	264	275	263	273	280	281	173	187	187	183	183	184	276	290	282	274	305	310	287	269	279	289	294	277	246	256	256	255	256	260	262	255	265	407	268	183	195	186	194	201	197	279	277	281	287	284	285	288	263
2.91667	274	267	271	258	284	290	183	180	188	181	187	189	280	286	285	278	287	329	273	289	286	287	282	253	258	257	255	249	257	253	252	252	262	276	269	185	193	221	191	194	190	279	266	269	298	284	288	283	274
3	264	264	268	265	285	280	181	181	182	180	181	196	278	273	276	276	294	357	269	278	287	301	285	303	248	261	261	237	252	260	261	259	262	259	273	188	201	183	188	196	209	282	280	285	299	290	280	272	272
3.08333	267	261	263	260	275	278	173	186	172	186	179	194	279	284	286	285	291	373	285	275	279	278	286	322	245	261	249	252	259	267	251	268	276	269	269	173	194	203	205	192	189	282	272	293	300	277	277	279	271
3.16667	266	266	263	278	268	290	173	178	179	180	187	207	266	289	276	279	277	395	283	288	286	287	270	268	254	258	249	248	255	261	267	259	258	259	268	184	193	189	188	185	196	276	268	276	280	283	296	278	290
3.25	253	271	267	262	279	266	178	174	183	188	195	212	282	298	271	284	284	411	280	287	284	284	281	268	254	256	250	243	255	254	261	261	284	271	276	175	182	181	184	186	182	275	263	269	295	281	286	258	295
3.33333	268	262	273	272	278	281	177	202	188	188	205	198	273	277	293	280	303	437	292	294	289	282	286	290	257	255	246	254	267	253	254	262	278	263	250	184	197	200	190	194	193	280	279	283	294	282	277	288	285
3.41667	260	267	275	276	266	286	180	204	177	188	222	215	274	278	272	267	293	487	265	301	291	293	286	269	251	262	258	237	254	255	264	261	279	268	270	179	195	187	198	192	197	273	274	277	292	285	286	294	270
3.5	262	264	275	277	274	281	184	211	172	199	233	230	285	271	277	273	282	521	271	281	266	276	279	282	264	258	252	251	258	263	257	257	279	267	267	184	198	186	190	191	185	270	276	292	284	283	286	266	261
3.58333	273	260	266	267	279	295	173	240	191	205	266	261	284	289	279	287	274	593	270	276	272	279	284	304	267	267	240	255	256	260	264	268	267	267	273	187	189	224	196	183	187	286	271	280	292	280	283	271	257
3.66667	277	259	261	275	272	267	169	250	175	211	287	264	277	285	289	286	303	703	271	285	268	298	285	285	251	262	247	245	257	246	264	257	270	482	270	181	186	215	185	194	198	277	269	289	284	275	286	264	261
3.75	268	260	271	268	273	269	168	255	186	233	300	331	274	269	291	290	297	875	274	284	279	298	279	244	253	246	243	248	265	262	259	261	257	261	257	193	189	189	192	199	190	275	259	276	296	280	281	298	278
3.83333	279	252	259	261	274	270	176	290	174	255	306	323	269	282	278	275	317	913	285	290	269	293	272	278	263	265	244	257	255	250	251	246	282	255	269	179	192	176	192	187	196	276	281	279	294	265	281	281	278
3.91667	271	265	266	271	269	294	172	317	170	299	375	377	296	297	272	287	350	1248	267	277	289	313	269	248	258	252	246	252	250	268	257	262	293	465	265	182	200	192	187	193	191	281	264	272	288	293	291	271	258
4	252	256	279	265	281	283	182	370	179	318	359	399	288	285	262	286	373	1385	276	278	284	358	274	272	255	255	254	261	253	263	260	269	264	258	259	174	191	194	198	186	194	278	269	287	291	277	294	272	281
4.08333	273	261	274	264	267	277	182	375	177	336	398	407	286	304	281	289	404	1343	267	272	287	355	294	275	282	261	259	250	263	243	259	261	279	518	269	179	191	186	180	191	187	272	271	278	280	275	289	264	267
4.16667	266	269	268	280	273	273	180	374	176	345	411	444	317	297	277	288	439	1556	280	280	268	388	281	245	265	263	249	247	267	265	254	268	304	259	255	182	196	184	190	191	189	279	269	267	290	282	292	276	257
4.25	262	264	275	262	276	275	181	389	176	371	427	452	333	317	284	279	443	2008	260	296	267	449	283	284	275	264	245	248	249	252	265	252	254	259	263	185	192	187	182	187	186	277	279	267	276	290	280	286	268
4.33333	275	257	260	264	289	266	180	453	184	466	503	486	359	316	286	276	485	2078	276	287	270	495	283	269	289	248	249	255	257	255	255	258	256	267	272	174	189	190	187	204	192	281	273	278	288	274	292	276	259
4.41667	280	262	259	268	276	272	185	524	180	493	537	537	395	340	269	281	599	1939	260	291	271	537	285	260	295	258	247	251	248	264	270	252	294	258	267	181	197	187	191	189	184	265	277	282	284	292	277	274	276
4.5	294	266	270	261	277	266	179	587	186	633	583	591	424	394	283	272	658	2265	280	288	271	649	277	247	280	258	234	258	261	260	262	260	287	260	267	172	198	190	181	177	184	272	265	279	290	296	286	259	277
4.58333	286	262	262	272	268	270	176	701	193	693	659	649	508	412	284	292	699	2581	281	281	272	669	283	289	303	280	253	243	249	259	246	255	289	270	268	170	200	187	193	200	196	282	271	282	279	282	281	263	254
4.66667	292	259	265	261	272	271	190	707	190	710	687	710	585	497	287	299	893	2855	282	283	277	769	299	278	301	257	246	257	249	251	258	260	274	257	253	185	188	184	187	193	189	273	269	279	286	293	288	255	269
4.75	316	272	250	268	285	259	179	682	196	714	725	686	632	520	308	272	823	2465	295	277	284	767	313	257	307	262	254	255	256	245	256	251	279	265	266	184	434	197	201	197	202	282	282	283	281	273	273	257	263
4.83333	348	272	270	252	303	280	186	706	205	774	767	773	720	619	303	278	1074	3805	308	283	272	827	311	291	318	271	250	246	257	262	254	260	279	255	277	180	457	188	184	186	187	279	280	287	292	270	278	270	258
4.91667	349	289	273	271	292	272	177	743	224	885	831	774	849	757	310	286	1370	4916	310	286	273	871	339	286	326	260	237	249	259	264	244	251	308	464	268	172	191	200	182	189	199	288	279	287	294	290	279	278	267
5	406	288	270	266	303	280	172	774	232	880	857	802	986	1053	367	296	1276	4475	343	290	297	1097	389	298	337	264	238	241	260	257	250	253	260	253	270	184	186	194	183	189	191	268	268	271	277	294	283	281	269
5.08333	467	304	295	261	334	278	175	775	242	863	985	778	1155	1192	404	273	1589	4802	359	284	285	1098	444	285	349	265	252	258	261	252	250	283	258	254	267	177	192	204	192	183	189	276	269	270	293	291	279	267	259
5.16667	553	390	318	261	360	302	172	858	267	1014	1045	876	1318	1191	399	292	1585	5646	409	281	295	1186	539	283	359	250	250	250	253	255	260	265	266	259	259	178	194	185	193	189	186	278	270	272	281	272	281	289	259
5.25	658	459	331	276	371	320	166	896	277	989	1084	864	1547	1350	449	282	1584	6358	430	280	306	1285	608	260	359	257	236	240	254	268	262	255	267	257	262	185	193	184	190	191	202	279	272	277	287	282	292	273	263
5.33333	706	500	338	298	394	312	176	910	294	1002	1103	966	1782	1486	534	320	2219	7229	459	291	318	1219	619	277	360	255	248	243	267	249	272	265	247	259	272	184	181	183	185	187	212	279	277	275	292	289	282	266	259
5.41667	852	552	365	315	424	320	169	1005	340	1006	1084	971	2096	1664	675	315	2375	7566	563	278	328	1416	738	309	373	254	246	253	258	258	254	250	263	256	265	182	178	197	192	190	191	279	278	279	293	275	282	265	265
5.5	984	656	391	333	459	334	163	1063	361	1053	1212	1049	2322	1945	813	357	2761	8939	635	283	342	1536	807	300	365	259	252	245	257	251	257	256	261	269	263	175	194	190	184	192	194	272	280	283	286	282	281	277	260
5.58333	1278	736	415	374	571	339	172	1299	397	1104	1273	1142	2726	2189	946	394	3391	8281	792	284	360	1512	901	248	386	258	244	243	260	251	259	255	275	256	256	181	182	178	195	186	189	284	264	277	295	276	280	274	273
5.66667	1372	848	449	496	629	383	178	1363	409	1156	1222	1172	3253	2297	1047	439	4025	9054	905	277	416	1579	1021	288	389	257	235	239	259	258	263	256	303	262	259	186	188	188	189	178	207	266	281	281	304	294	278	255	262
5.75	1470	998	442	558	654	428	172	1347	416	1364	1212	1136	2827	2199	1083	462	3703	8673	896	283	459	1711	1290	287	400	259	245	241	258	246	248	253	263	261	257	182	189	200	195	198	199	275	273	286	283	270	293	266	262
5.83333	1632	1145	525	586	716	481	172	1384	456	1632	1143	1071	3163	2448	1220	502	3685	9474	986	269	516	1961	1439	281	419	252	263	242	260	243	258	251	278	254	282	182	185	185	192	187	188	291	282	285	285	285	274	266	261
5.91667	1893	1180	554	645	875	534	174	1487	513	1776	1240	1214	3343	2443	1236	516	3379	7503	1115	270	548	2091	1501	252	413	268	252	247	256	247	255	257	273	258	262	186	184	216	179	189	193	280	267	273	276	275	286	253	267
6	1914	1305	571	653	859	551	176	1438	538	1672	1220	1197	3746	3066	1474	633	3766	9793	1103	276	590	2325	1622	249	439	262	252	242	247	253	254	253	285	258	256	179	185	203	178	187	197	277	271	280	291	277	290	262	267
6.08333	2296	1461	590	731	958	720	174	1499	600	1835	1351	1317	4204	2911	1685	695	4589	11139	1195	279	669	2450	1688	254	453	256	251	234	252	257	265	258	270	271	266	172	193	184	197	191	182	272	273	273	288	288	272	263	260
6.16667	2775	1648	705	814	1101	779	180	1659	660	1908	1436	1623	5004	3680	2048	961	5847	13298	1495	284	808	2861	1628	246	454	250	251	250	253	264	264	254	268	255	272	176	181	182	189	194	186	285	267	269	288	283	287	284	258
6.25	2945	1692	698	849	1182	843	175	1750	707	2220	1512	1426	5470	3954	2149	1062	5901	14946	1348	276	844	2739	1702	290	457	252	247	256	252	254	255	251	284	247	251	178	175	181	180	185	206	260	277	271	267	279	282	261	265
6.33333	3916	1844	751	873	1437	933	175	1759	746	1894	1443	1413	6406	4040	2270	1391	6165	15629	1619	267	914	3394	2138	272	462	260	253	248	253	260	265	244	257	259	259	168	176	176	182	191	199	272	272	278	294	290	293	258	249
6.41667	3582	1865	753	902	1219	941	171	1925	817	2014	1637	1426	5973	3993	2264	1402	4932	12467	1427	285	900	2956	1901	264	510	265	251	248	257	256	260	253	276	271	270	183	192	198	187	192	192	271	276	273	291	273	288	261	264
6.5	3297	1961	716	982	1391	1015	174	2222	913	2363	1906	1720	6755	4833	2590	1733	5703	13366	1469	285	903	3304	1698	239	515	255	255	245	254	256	247	260	299	260	264	183	182	174	181	183	201	285	284	276	281	290	272	267	258
6.58333	3317	2040	733	1080	1288	1047	171	2393	935	2649	1924	1960	8896	5789	3947	2434	7570	16674	1476	280	988	3258	1731	289	501	259	241	248	251	251	245	256	258	253	249	188	185	186	182	194	194	281	278	276	290	270	275	264	271
6.66667	4537	2549	1080	1376	1708	1146	171	2514	919	2647	1894	1844	9364	6164	4357	2444	8279	18751	2614	281	1182	4290	2464	296	576	253	253	242	263	252	261	263	302	256	260	188	189	174	189	207	194	277	268	277	289	282	293	248	280
6.75	5573	2671	1093	1548	1933	1209	178	2883	1006	2698	2288	2455	9498	6451	4203	2597	8327	18701	2565	297	1416	4187	2877	293	602	263	244	253	258	259	254	259	283	261	257	186	183	183	175	195	200	266	291	284	281	274	287	246	266
6.83333	5533	2927	1072	1471	2285	1309	171	2671	953	2639	2337	2337	9938	7375	4340	3017	8890	18530	2733	283	1488	4473	2596	278	669	259	250	246	257	254	266	253	261	267	268	197	189	185	185	198	200	270	287	275	295	285	290	257	263
6.91667	6083	2817	1011	1418	2321	1306	172	3817	1268	3001	2889	2493	11613	8344	5166	3694	10164	19788	2651	278	1386	4663	2499	252	758	244	257	262	260	260	263	258	258	249	252	201	180	178	184	193	200	281	308	275	305	285	287	262	260
7	5151	3193	1154	1756	2783	1704	174	3640	1117	3047	3104	2793	11231	8124	4626	3669	10673	20423	3118	282	1788	5420	3148	238	844	251	249	241	251	253	255	260	267	500	273	181	187	194	185	230	205	272	274	272	291	289	267	270	259
7.08333	5597	3608	1152	2280	2594	1580	168	3814	1194	3411	3208	2944	11693	8941	4702	3480	11865	21143	2884	268	1753	6153	3297	308	935	258	254	247	242	257	254	259	268	269	259	190	164	180	192	239	205	267	271	282	289	288	279	262	259
7.16667	7075	3629	1255	1865	2926	1514	175	3491	1145	2805	3091	2331	12727	9677	4728	3669	11118	19809	3077	287	1616	5723	3321	266	909	254	245	263	257	259	249	259	248	255	262	195	174	182	184	232	196	282	282	275	287	281	289	263	258
7.25	7316	3778	1544	2069	2892	1560	168	3896	1395	3240	3422	2681	14173	10947	5559	4772	12499	22083	3171	276	1892	6070	3610	282	978	251	256	240	250	239	254	246	275	252	259	185	183	174	187	222	207	266	274	280	284	272	279	265	262
7.33333	8162	3896	1391	1738	3101	1558	176	4027	1319	3621	3569	3027	14761	11605	5996	4835	12322	20553	3244	273	1934	5743	4427	267	987	262	248	245	255	254	251	245	274	253	260	195	180	189	191	229	209	278	272	271	280	270	281	262	279
7.41667	8684	3703	1398	1713	3191	1523	179	3931	1363	3466	3419	3007	16152	13997	7182	6029	15116	23374	3616	276	1681	6106	4378	303	980	254	267	253	263	241	246	255	292	261	271	189	183	178	182	226	200	280	292	279	278	266	284	257	268
7.5	5516	5044	1750	1906	4351	1776	176	4834	1529	4420	4222	3696	15163	12366	6368	4655	13257	22457	4173	271	2215	8122	5813	248	998	250	252	248	263	254	263	263	260	256	251	198	191	179	181	206	206	280	308	278	274	277	271	249	245
7.58333	5267	5187	1667	2005	3959	1663	179	4573	1675	4522	4336	4000	17565	14494	8439	5596	14417	24942	4330	275	1941	7544	5788	258	1089	250	261	253	261	252	260	252	260	260	247	213	198	186	186	185	212	278	281	275	287	288	274	249	262
7.66667	11077	5092	1921	2254	3930	1734	170	5385	1959	4418	4488	4106	17625	16206	9235	5659	15261	25186	4503	274	1986	8136	5933	254	969	258	259	234	249	253	246	257	260	252	257	217	179	182	185	194	207	276	281	279	286	275	284	271	254
7.75	13311	5184	2754	2129	4528	2351	167	5146	2272	4385	4599	4486	18575	15571	11566	6500	15610	24087	4812	273	2543	8954	6002	293	1083	259	279	260	247	252	265	258	266	263	270	198	173	180	182	208	209	279	306	272	297	279	297	283	264
7.83333	12627	5402	2919	1911	4262	2172	169	5943	2953	5414	5184	4759	20125	17141	11689	7752	16990	25391	4782	274	2687	9077	6164	263	1211	257	277	247	251	263	251	259	291	260	256	211	185	182	176	206	209	278	349	286	290	275	297	258	258
7.91667	15064	6586	5402	3637	5654	2570	174	6449	3080	6188	5476	4845	21949	18200	14619	7576	16870	28325	5375	280	2874	10097	7217	275	1117	254	278	248	251	263	257	247	252	257	263	210	185	185	186	200	206	285	330	297	313	283	297	282	282
8	14206	7211	5089	4905	6549	3792	171	7075	3298	6058	6037	5576	22728	19942	15023	8726	18667	28016	6840	284	2834	10864	6533	255	1088	244	268	241	249	268	254	246	260	261	264	197	181	180	178	200	209	289	370	293	320	298	318	301	257
8.08333	14935	8315	5644	5105	7695	3909	161	6838	3251	6088	6025	5569	24839	18719	16054	8687	19563	27216	6064	280	3002	12403	7003	278	1344	241	271	253	251	266	253	255	292	252	258	216	175	181	178	201	212	281	323	286	303	296	297	278	255
8.16667	16559	7343	4139	4912	7393	4479	172	8118	3823	6569	6971	6139	25615	22346	14172	9355	20206	27120	5840	268	3216	11263	6775	246	1232	251	278	247	250	255	264	250	286	253	262	213	185	173	189	208	226	274	309	295	304	290	296	275	253
8.25	14120	7237	3029	5438	7452	5040	168	7523	3835	6487	6753	6016	25535	22870	15617	9030	20352	27474	6563	280	3253	12584	7184	254	1507	268	338	256	256	263	259	250	267	256	264	213	190	184	181	199	208	284	312	284	304	283	294	254	294
8.33333	16810	7020	2918	4812	7652	4962	172	8066	4268	7203	7282	6764	25878	24154	16184	10396	22995	27838	5774	280	3015	12649	7240	253	1470	260	308	253	254	276	246	255	249	265	255	206	181	182	182	212	209	293	308	283	307	300	304	268	271
8.41667	19590	9079	8144	4203	7176	6535	172	9200	4903	7689	8025	6977	25882	24125	21551	12256	24609	28457	9371	279	3615	13635	8805	300	1669	268	281	258	259	270	251	240	249	259	264	203	189	176	187	213	214	290	370	308	299	291	289	300	277
8.5	20868	10629	9154	4221	9881	7436	170	9003	5154	7626	8581	7075	26058	23882	20385	11967	25408	27944	10722	280	4091	15424	9934	359	1755	276	304	262	242	272	252	256	290	253	263	193	179	175	187	221	221	289	373	302	294	290	284	251	258
8.58333	20285	10046	9233	3995	9694	7028	163	9144	5150	8453	8802	7516	26234	24256	21370	12005	25144	28646	9859	276	3550	14255	8751	342	2043	275	355	268	245	261	261	264	261	264	254	189	181	186	180	216	226	292	372	316	295	293	282	266	257
8.66667	21934	10231	9805	5616	9484	7999	169	10148	5697	9174	9689	8185	27688	27422	22558	13593	25907	28425	11064	285	4579	17140	10889	348	1944	273	271	266	264	256	247	244	304	257	262	208	187	180	187	219	232	299	461	287	300	319	294	272	254
8.75	23279	12421	7634	7179	9165	9347	173	10148	5988	10067	10020	8520	27513	27430	23180	13032	25579	30049	11617	326	5633	18388	15699	393	2384	277	316	301	256	263	257	251	267	259	259	205	190	175	172	233	211	303	458	300	300	298	291	264	278
8.83333	23570	15659	7010	8737	9968	10010	171	11310	6343	9609	10969	9049	27584	27711	23984	13423	26453	30875	11697	336	6816	21066	14298	412	2040	277	284	270	248	250	241	257	263	317	261	231	180	192	187	273	219	299	455	291	299	307	304	262	257
8.91667	22578	15272	6363	8805	9221	9465	157	10975	6269	8819	10433	8483	27827	27482	24224	13575	25805	27847	11216	336	5870	20772	12910	427	2088	271	342	260	255	255	253	249	277	257	260	210	182	170	182	282	220	295	416	298	297	289	296	256	251
9	24380	17434	7603	7651	13002	9670	169	11627	6635	9805	11092	9459	30208	28299	25195	16560	27170	28299	13320	355	6150	21205	13875	406	1999	281	310	264	255	251	261	250	253	259	271	212	183	177	186	306	220	302	342	282	335	285	297	268	256
9.08333	23642	17779	8510	7838	13547	10257	175	13066	7538	10415	12109	10327	30433	28770	25034	17404	27268	28656	13291	384	7562	22058	15123	453	2625	321	289	304	252	268	249	261	260	253	272	226	176	177	188	314	221	305	361	295	354	302	319	255	252
9.16667	22261	17052	9016	8101	15524	9773	168	15015	7609	12128	13004	11438	29693	30450	25920	17917	28668	28842	13865	404	7193	21256	14751	462	2597	307	300	285	257	268	263	254	252	269	260	224	178	188	178	344	235	309	371	281	375	304	288	257	265
9.25	25638	17561	12435	8069	17720	10195	182	14606	7602	12478	12989	11865	29685	30690	26392	18635	28735	29650	12913	444	7113	20329	15461	474	2689	301	287	275	253	267	248	244	275	251	276	236	182	176	188	350	244	328	369	289	305	301	304	270	253
9.33333	23680	17819	10431	9385	16074	9205	164	15513	8319	12943	14245	12400	29444	30956	26510	18887	28604	27803	13076	472	7275	19710	14958	402	2687	339	288	265	252	264	244	240	259	256	258	303	215	182	183	299	228	336	354	302	295	286	316	278	265
9.41667	25218	18944	10572	9639	18789	13746	165	17122	8623	14416	15521	13451	29992	31015	27922	20701	29035	28734	17355	613	7783	23174	17571	448	3121	322	329	317	251	252	252	260	270	252	277	257	187	189	185	312	230	357	347	297	314	299	307	255	260
9.5	31157	19534	10590	12414	19583	11960	166	17666	8845	14223	15552	13180	29614	32350	28882	22761	29773	28497	18085	637	8227	21835	17240	438	3473	332	327	281	259	261	247	253	257	516	263	264	187	178	180	300	227	334	469	296	346	317	307	257	251
9.58333	32883	19563	13888	10654	19191	13875	165	18058	9783	14948	16678	14312	30284	32979	30193	25134	29522	28540	17193	766	9283	23488	18716	469	3591	315	340	303	250	261	261	249	251	261	265	282	176	187	192	301	228	310	438	288	456	312	330	287	260
9.66667	34015	20721	16858	13242	22645	15444	172	19289	10341	15977	17336	15377	31016	33851	30213	23950	29164	29009	20235	845	9829	28316	19224	497	3827	329	331	301	259	250	249	247	253	253	258	265	185	179	181	299	238	341	451	306	497	320	352	251	261
9.75	37020	21178	14456	14171	17383	16153	176	19048	10028	16163	17544	14807	29546	32893	29761	23757	27886	29396	18923	928	11022	27605	20198	461	4418	337	346	298	245	263	247	255	271	267	256	265	198	180	191	307	233	324	406	292	451	291	326	262	254
9.83333	35009	24183	19653	14685	22282	16804	170	19900	11205	16295	19028	15657	30072	34598	29930	23792	27986	28252	21316	1046	10706	25119	20216	517	4650	340	351	312	257	269	258	252	259	258	254	274	191	184	198	287	234	326	426	292	461	318	345	241	248
9.91667	34275	25276	17285	12838	23719	18036	173	20494	10717	16757	19586	16262	30342	33238	29683	24350	29015	29060	21980	1105	12516	27547	22376	491	4443	345	365	327	254	270	256	254	280	256	266	279	184	177	181	292	224	327	432	311	483	329	359	255	251
10	35645	23999	18801	13860	26213	19016	164	20137	12107	16520	19904	15681	29277	32359	29381	23069	27412	27816	23519	1441	14503	28242	22993	456	4371	337	404	280	262	255	255	264	268	255	262	276	192	174	190	310	227	328	415	296	457	326	339	280	272
10.0833	39064	23915	21964	16982	26906	18820	176	21527	12163	17882	20802	17082	30005	34281	31947	25163	29538	27812	24547	1598	16015	30351	23602	497	5103	373	374	276	263	267	245	260	264	261	259	265	201	177	183	313	238	421	529	307	352	324	389	256	252
10.1667	38683	23948	23824	16497	29347	19574	182	21564	12059	18370	21004	18448	30955	33813	32255	25446	29689	28446	26966	1424	16409	29746	23530	489	5021	402	391	284	262	270	250	259	274	252	259	262	208	192	205	315	248	437	563	329	335	322	429	269	255
10.25	36155	24203	22423	17357	29368	19160	193	22739	12679	18511	21666	18892	29716	33899	32154	25973	29954	27823	27262	1279	15850	30380	23606	537	4939	381	416	322	265	257	254	257	279	261	259	254	190	184	208	308	245	401	560	327	490	340	388	270	247
10.3333	39548	25732	28981	17722	29898	19354	208	22803	13173	19030	21668	18724	30500	33923	31643	27525	29010	27589	28216	1424	17651	30261	23429	564	5225	372	410	281	265	266	264	265	273	262	260	250	201	188	193	284	243	444	554	338	513	352	387	302	247
10.4167	38305	27257	28450	16451	32323	20910	221	23603	14199	19636	23762	19920	29860	34458	32504	29303	29717	28971	28091	1638	15369	30582	25405	559	5472	410	413	295	267	265	262	259	258	255	271	288	214	212	204	310	272	433	569	308	371	378	343	283	259
10.5	40880	30969	30691	21957	31891	21845	229	25362	15235	20718	24206	21382	28767	34127	31989	29181	29842	27856	28932	1795	19324	35971	25096	695	9685	410	456	339	280	284	251	265	300	257	264	458	189	192	198	321	275	338	533	364	533	383	382	289	252
10.5833	43010	31276	31123	21578	32163	21204	281	25922	15690	21075	24871	22215	30125	33477	31410	29277	29177	27592	29842	1658	17924	36045	26165	746	10395	444	569	338	261	273	247	264	265	259	267	504	210	200	200	335	273	346	571	352	510	362	344	295	251
10.6667	41749	31941	31121	21241	35727	21045	296	25553	15872	21217	26575	21744	28779	34222	31901	29453	29712	27422	29580	1747	16819	35915	27239	783	8414	444	559	396	266	270	245	269	279	254	263	478	197	193	208	336	272	534	593	331	428	346	413	278	258
10.75	44594	30959	32701	22688	34944	21197	303	26549	16837	21907	26857	22356	28955	33631	31742	30128	29033	27443	32061	2290	18294	35881	26938	850	15453	446	532	402	294	289	248	269	253	248	271	429	201	195	197	361	279	587	570	296	476	372	506	296	257
10.8333	47168	32134	33089	23019	31573	21383	331	27095	17689	21823	27297	22639	28927	33402	31613	30752	29022	27344	32527	2358	18725	37070	30041	880	9163	455	532	336	295	276	247	267	262	453	255	433	222	202	207	385	284	554	653	367	589	411	479	289	252
10.9167	44254	32834	38707	28528	36668	25385	366	27082	18272	22176	26517	23585	28273	33326	31355	30779	29163	28263	31954	2453	24484	38618	31654	821	14443	466	560	355	305	276	264	259	256	259	263	425	208	183	205	384	291	408	690	399	572	353	399	276	254
11	43484	33976	37714	28577	38478	25467	493	28006	18638	21998	27410	23415	29705	33487	31869	30267	28787	27541	34164	2573	27033	40477	31159	1091	14542	490	592	378	302	300	261	261	281	244	273	439	223	189	205	394	298	410	738	403	574	353	405	290	258
11.0833	43815	34232	38878	28195	38081	24719	559	28466	18823	22317	27800	24498	28660	33039	31551	30955	28604	27237	35903	2845	26241	40916	30581	1046	16072	461	625	383	298	288	257	260	258	255	256	452	210	197	193	380	277	546	659	365	515	353	443	292	263
11.1667	44116	35723	38748	28423	37809	26556	592	29244	21453	22842	28983	25509	28914	32481	30371	29645	28467	27389	34727	3418	29109	41522	34998	1378	11441	462	802	373	301	297	261	258	257	265	263	420	212	182	212	373	287	556	638	342	501	355	430	264	254
11.25	44493	36184	41044	28797	37548	26550	635	29961	21643	23538	29266	26076	27604	33224	30837	30768	28686	28653	37244	3486	28131	41537	36448	1359	12885	492	891	389	296	283	249	262	279	255	255	414	219	189	212	381	274	596	609	504	624	445	532	285	268
11.3333	44812	36927	40388	30575	35237	27413	686	28863	21450	22794	28877	25582	27766	32575	30773	29866	28344	27861	37300	2947	26375	41704	36222	1326	9940	523	865	409	309	277	258	272	264	260	265	416	214	182	206	392	308	623	606	521	617	468	547	289	256
11.4167	44045	37226	42397	34786	40780	29352	694	29914	23952	22879	29067	26463	28031	33125	30779	30192	29121	28023	39458	5183	30530	42252	38087	1330	18285	527	892	381	306	275	257	270	277	238	260	418	209	192	204	402	284	595	756	510	645	494	632	288	266
11.5	43834	37739	45591	36665	41415	29812	694	29691	22878	23091	28598	26603	29580	32795	30618	30269	28583	27186	39228	4520	30489	41889	38601	1530	19351	541	932	393	297	285	261	290	269	257	270	424	217	183	213	378	311	596	730	489	631	479	560	304	246
11.5833	44305	38572	45267	32603	40802	30693	731	29139	24068	22772	29323	26446	28114	32646	30925	30032	28728	27493	39825	5342	35400	42083	38203	1402	11310	515	917	372	302	283	248	330	288	263	259	445	228	194	217	423	349	493	846	370	713	520	628	296	251
11.6667	42672	37357	45483	32772	40505	30930	804	30394	24655	23289	28829	27030	27681	32618	30205	29259	28088	27046	40518	4920	34028	42136	39310	1320	10752	530	888	378	304	296	257	315	273	260	255	561	249	188	220	403	325	479	902	381	724	521	709	307	273
11.75	44100	39455	46842	34181	39262	33014	875	29859	24696	23608	29027	27310	27861	32604	30220	29996	28374	27384	41765	6527	35439	41967	40296	1537	16833	575	828	368	298	295	260	318	270	257	264	553	196	204	210	416	326	567	687	533	665	493	452	289	246
11.8333	42902	37414	46139	34724	40025	32966	937	30448	25869	22934	29581	26547	28302	32174	30525	29680	28055	26989	41964	6815	32356	42066	41350	1630	22994	646	1119	425	321	299	257	308	273	268	266	516	201	206	216	498	349	603	759	538	646	410	440	305	250
11.9167	43100	38240	47276	35595	40292	34796	962	30429	26465	23346	29515	28378	28377	32445	29884	29849	27708	26961	41599	7256	35115	41621	42647	1583	16694	698	1328	412	298	282	256	297	261	260	267	611	224	198	220	504	343	608	728	556	771	446	461	290	264
12	42190	37677	46725	36430	39129	33600	1111	29660	26676	23449	29255	27811	28375	32520	30447	29661	28103	27155	40698	9024	35466	41497	41768	2304	13777	701	1177	422	304	298	261	311	285	485	271	638	244	202	220	517	392	636	824	560	681	419	479	308	253
12.0833	41094	37608	46804	40025	41169	36061	1167	31092	25950	22501	28930	27338	26622	32126	29309	29347	27910	27182	40655	9963	36413	41564	42303	1833	17408	767	1182	408	300	294	256	315	306	254	263	588	238	193	234	477	406	657	921	676	550	619	599	293	263
12.1667	43186	38892	46424	41158	40555	36351	1100	29300	27375	22878	29253	27992	26610	33322	29409	29388	28077	26756	41122	10822	38310	41453	43486	2157	16284	986	1438	459	316	310	267	312	296	264	268	595	229	199	230	528	413	676	1065	767	584	662	698	300	244
12.25	42974	37290	46628	40543	40411	36318	1031	29272	25892	23219	29244	26725	27858	31390	28790	27672	27662	27243	39790	11196	39099	41300	43207	2421	20099	963	1327	451	303	307	261	308	295	264	277	607	241	217	240	516	379	670	1115	715	560	595	645	312	244
12.3333	41836	37601	46736	41395	39731	37021	1081	29501	25797	22718	28751	26785	26757	32150	29191	28646	27431	26543	40260	12602	42291	41884	43849	2301	17399	1056	1696	491	331	308	265	321	295	272	270	624	221	196	234	570	434	640	805	771	669	542	697	281	246
12.4167	43186	38026	45778	42868	39022	35286	1321	28989	27779	22958	29609	27476	27498	32656	29681	28782	28192	26839	40022	10422	41307	41279	43272	2372	15989	1094	1650	515	339	301	269	322	289	271	259	576	262	219	232	605	366	600	839	693	689	512	800	298	262
12.5	39459	37701	45962	41490	38211	36531	1222	29568	27545	23349	29419	27540	26752	32309	29073	28021	27302	26598	38986	10660	42717	40097	42814	3796	21898	1145	2382	517	331	314	254	317	304	268	271	626	286	218	254	586	414	663	864	642	661	530	790	288	234
12.5833	39394	37385	45769	42285	37842	36286	1283	29241	27189	22410	29499	27043	26325	31580	28730	27961	27282	26851	39306	12647	43850	40637	43516	4917	18744	1047	2234	498	347	304	256	291	293	256	266	625	288	219	214	542	347	615	872	704	677	509	772	304	263
12.6667	38920	37847	45614	41400	38497	36141	1412	31077	31079	22834	29912	27954	26179	31484	28541	27907	27546	26228	40093	12988	44904	40836	43113	2541	23238	1441	2441	552	387	310	272	317	308	266	274	648	256	262	256	643	346	633	1036	665	696	545	833	332	250
12.75	40038	37801	46420	41304	39520	35984	1526	29403	32267	22631	29257	28502	26486	31687	28657	27982	27643	26322	38696	12890	45187	40639	43483	4713	19439	1487	2285	574	397	312	270	331	310	264	269	613	255	277	242	621	375	736	1117	689	726	626	832	316	239
12.8333	40380	36419	44743	40320	37197	35124	1741	29507	29401	23136	30723	28813	26863	31172	28648	28308	27419	26158	39031	11424	44441	39763	42106	3055	27112	1602	2407	669	502	321	264	319	304	269	275	673	246	242	262	619	378	777	976	754	714	767	616	291	239
12.9167	39624	36958	45051	42267	37289	35561	1848	30667	30264	23327	30018	28524	25911	30857	28499	27556	27208	26475	39357	11614	44489	40114	43027	3232	18011	1549	2297	645	540	306	275	326	295	277	274	685	251	233	241	574	397	786	976	747	764	657	661	336	245
13	39275	37455	44888	42245	37745	35687	2197	30352	29865	23356	29874	28852	26221	31765	28296	27957	27420	25784	38927	12900	45361	40032	42911	5374	19591	1595	2366	660	496	300	274	312	327	290	284	709	330	231	232	514	455	898	1069	728	889	706	820	331	252
13.0833	39265	36114	45121	41225	38140	35722	2112	29896	30563	22966	30039	27842	25921	31526	28111	26997	27300	25245	39966	13847	46608	40018	42395	4599	22662	1560	2239	652	495	327	280	298	325	286	286	698	295	211	224	487	460	813	1079	781	791	753	769	301	244
13.1667	38856	36528	44050	40629	37907	35189	2396	29186	29866	23253	30017	28011	26212	31073	28796	28686	27100	26037	38872	12318	45185	40030	42297	3753	22281	1975	2432	823	512	316	281	301	383	582	287	644	338	219	268	453	405	682	999	716	709	700	641	308	250
13.25	38037	36636	44204	40439	37588	35165	2422	29418	30364	23257	30915	28447	27427	31403	28008	27853	27279	25958	38502	12490	45915	39818	42514	3869	19211	1695	2285	788	536	329	287	316	357	285	307	634	326	237	285	514	441	771	974	713	858	524	700	319	243
13.3333	40360	37781	45097	41031	38616	36003	2500	30032	29740	22771	29416	27963	26701	31375	28118	27715	27404	25460	39420	16910	48855	40494	42226	4625	19129	2913	2227	832	602	335	271	373	333	298	307	666	321	233	285	508	520	836	1151	823	903	580	766	335	253
13.4167	39072	37215	44982	40644	38539	34725	2747	29413	30890	23075	29687	28239	26019	31222	27592	27137	26758	25184	39713	17283	45523	39698	41432	3941	24613	1869	2222	812	561	335	268	379	340	278	315	774	280	265	290	583	502	884	1137	874	839	583	839	345	248
13.5	39034	37284	44839	40990	37159	35977	2757	29206	30355	22812	30129	27919	27202	30899	27734	26758	26654	25577	39001	17869	46547	40421	42348	5062	26165	2273	2721	828	613	368	287	388	364	441	312	764	262	261	306	639	526	912	1276	790	872	688	889	402	251
13.5833	39530	37539	44347	40135	37219	35925	2843	29513	30352	22728	29592	28462	26675	31127	27747	28237	27416	25553	38116	19347	46018	39850	41675	4438	30345	2585	3952	862	670	348	278	372	322	297	304	817	383	270	377	659	505	928	1253	807	951	681	942	352	257
13.6667	39266	37009	44187	39934	37580	34802	2729	30534	30955	22259	29823	28471	25960	31512	27976	28082	27188	26132	38028	21231	45108	39260	41229	5019	27769	3152	2459	807	611	355	278	436	351	286	314	888	417	230	304	674	510	734	1128	808	913	851	1083	338	245
13.75	38336	37162	43962	39624	36518	35303	3078	29160	31032	22673	29416	27814	25567	31781	28125	27497	26844	25856	39845	22905	44306	39445	41118	4889	20805	3177	3740	943	665	367	295	385	371	297	310	890	386	233	287	712	622	887	1270	839	789	891	994	389	258
13.8333	38036	36819	44121	40507	36832	34799	3039	28786	30433	22488	28714	27907	26104	30927	27222	26420	26730	25289	38387	29870	45272	39692	41425	5543	27453	3950	6038	1075	735	397	302	465	380	304	325	835	389	231	288	670	470	891	1222	740	832	910	974	296	242
13.9167	39008	36860	44999	39923	37217	35004	2950	28642	29965	21926	28665	27747	25453	31239	27103	27266	26702	25525	38735	32314	46719	39500	41827	5453	32064	3588	3428	1102	647	409	276	508	432	298	337	929	428	241	305	749	395	1124	1251	812	786	686	955	326	246
14	39059	35968	43790	38967	36854	35506	3225	28737	30850	22059	28837	27887	25535	30980	27314	27340	26488	25901	38355	30094	44382	39624	41239	5655	22577	4156	4329	1159	737	372	288	512	443	301	350	773	394	326	251	613	535	981	1207	925	909	694	749	319	257
14.0833	38389	36536	44079	39488	36233	35677	3510	28791	30017	21772	29033	28475	25113	30414	27227	26647	26543	25206	38000	30799	45292	38834	41570	7471	22878	4481	4110	1464	750	356	291	453	379	319	346	782	383	314	257	686	508	1078	1225	1064	870	640	822	372	256
14.1667	40409	36664	43593	40023	37202	35376	3799	28810	29719	21827	29256	27453	25286	30356	26819	26493	26031	24983	38394	31397	44816	39379	42870	9240	29223	3447	4405	1516	751	369	294	409	428	351	345	767	365	298	260	668	444	1013	1328	964	869	703	899	408	251
14.25	40404	36570	43826	39769	37337	34722	3982	28375	29711	22160	28722	27671	25735	29840	26288	25583	26043	25034	38289	31429	44851	39051	42092	7105	23516	3731	7630	1303	685	358	322	427	486	360	357	797	349	301	274	705	413	984	1535	962	945	726	917	364	245
14.3333	38442	36156	43575	40216	36175	34768	4137	28651	29403	21430	28698	27511	25999	29983	25980	26202	25850	24918	37997	34643	44400	39394	40692	6960	23901	3400	4159	1360	687	375	307	409	440	340	370	791	349	297	281	705	431	1054	1412	1019	889	751	944	378	241
14.4167	38470	36250	43594	39196	36664	34706	6276	29825	29556	22249	28909	27364	25023	30745	26704	27036	26483	25051	38506	32321	45899	39426	41356	8099	22799	4323	5685	1482	748	366	305	348	448	373	371	881	462	320	285	734	601	1068	1331	967	966	781	954	313	250
14.5	40063	36508	44202	39493	36732	34723	5536	28272	29723	21616	28296	27918	25695	31530	27447	26449	26855	25800	37815	33021	44773	38753	40880	7879	23980	4785	7373	1454	742	355	318	374	470	363	365	946	463	326	284	730	568	1134	1413	998	1121	898	1080	369	251
14.5833	39111	35974	43631	38908	36671	34663	5483	28418	29638	21881	28712	27782	26144	31264	26516	26159	26434	25847	37638	33160	44032	39512	40337	8180	27565	5031	6251	1743	931	373	316	354	451	355	391	1095	400	241	364	693	604	1199	1494	969	1139	986	1105	373	260
14.6667	38425	35419	43310	39955	37006	34205	5376	28373	29410	21263	28303	27038	26316	30717	26576	25829	25921	24899	38280	37638	43732	38788	41454	8418	29688	4576	5044	1755	816	404	329	392	449	370	376	998	372	235	390	682	495	1068	1297	939	903	761	925	354	249
14.75	37758	36061	44294	38960	36193	34703	5907	28195	29122	21676	27980	27230	25223	30236	26293	25530	25424	24376	37790	38560	44007	39013	41478	8260	24208	4700	7200	2107	917	407	305	392	572	357	372	992	403	233	393	687	500	1017	1408	970	937	721	920	403	266
14.8333	38311	36272	44054	38853	36137	34249	6593	28308	29237	22143	28964	27636	26230	30211	26699	26031	26013	24645	37461	35435	44115	39079	40851	8365	28346	4494	9245	2040	967	403	320	453	482	345	390	989	438	296	346	739	552	1102	1587	920	1043	961	866	385	273
14.9167	37133	35393	43307	38574	35393	33948	7270	28842	29055	21805	28787	27742	26239	30143	26208	26816	26216	24416	37105	40760	43648	38752	40334	7880	26401	6067	9548	2254	1040	412	346	441	566	344	413	977	632	384	286	769	580	1410	1453	942	1019	891	1020	396	266
15	39471	35880	43356	39348	36895	34168	7948	27870	29508	21664	29153	27706	25581	29488	26386	25566	26025	24327	38372	37104	44241	39112	40825	8646	36481	5755	5971	2799	963	404	334	476	622	356	420	900	592	378	419	797	592	1252	1603	999	1011	821	1011	385	267
15.0833	39674	34944	43820	41393	36956	33857	8493	28072	29251	21913	28106	27802	25024	29503	25844	26056	25693	24301	37702	41014	43930	38773	39939	8669	29364	4576	7684	2103	2676	410	357	513	581	341	408	954	590	393	361	797	647	1214	1483	1128	973	852	1087	402	273
15.1667	38327	35905	43471	38987	36360	34766	8837	29197	29158	21669	28212	27806	24622	30388	26018	26255	25930	24686	38017	41704	43856	38165	40219	9467	30604	4447	5911	3302	3536	403	383	583	483	339	417	878	602	376	447	820	710	1294	1524	1104	1111	891	1025	390	279
15.25	37280	35994	42859	38543	36569	34430	9012	28071	29208	21373	28276	27626	25624	29251	25627	25970	25458	24294	36939	44790	43865	38334	41030	7947	23774	4932	9835	2766	1998	411	415	602	572	365	454	990	592	331	434	844	638	1246	1543	1124	1001	891	1028	386	258
15.3333	36942	35096	42989	38246	35882	34072	9751	27486	28736	21718	27741	27299	25398	29051	25766	26264	25765	24046	37001	41614	43182	37993	40697	8750	33375	5808	7897	4021	1599	377	428	591	480	343	408	979	610	322	444	862	678	1448	1593	1265	1185	961	1132	434	294
15.4167	36793	34855	42416	38021	35461	33419	9908	27796	28882	21982	27770	27444	24736	29327	25624	25214	25216	24540	36090	44065	42856	37446	40104	9482	25670	6373	9208	4847	3851	378	401	574	699	346	410	1080	649	333	496	920	675	1270	1655	1161	1146	966	1025	478	268
15.5	36514	34867	42626	38023	35667	33980	11900	27973	28664	21334	28451	27475	24734	29436	25593	24949	24990	24007	36300	48731	43035	37931	40394	10770	23811	6423	9066	4345	1647	383	445	583	545	339	438	1074	588	345	596	882	726	1297	1497	1186	1083	1096	1208	384	274
15.5833	38218	34346	42289	37480	36363	34081	11849	27896	28894	21412	28704	27085	25642	29414	25197	24948	25143	23859	37335	44411	42562	37761	40225	9952	31753	6546	8439	3021	3346	371	419	597	480	344	453	1103	667	279	460	863	709	1210	1489	1183	1040	1018	1311	399	247
15.6667	35999	34355	42281	38255	35594	33882	12644	28615	28718	21247	28105	27208	24506	29232	24528	24250	24462	23836	36099	44710	42996	38064	40202	9535	23920	5860	9185	4130	3382	448	442	655	603	361	484	1248	614	396	399	814	667	1151	1535	1254	1138	1243	1152	425	272
15.75	36624	34329	42152	37597	35641	33557	13792	27729	28484	21222	27742	27287	25014	30090	25621	26166	25585	24416	36287	51925	42262	37255	39999	10430	29399	6121	11462	4280	3688	469	399	610	569	341	448	1132	620	392	381	862	820	1374	1863	1312	1472	1229	1197	422	273
15.8333	35775	33845	42262	37386	35045	33609	14560	27880	28286	20933	27452	27047	23727	28753	24896	24392	24554	23550	36675	44108	42012	37467	39866	11180	25011	6222	9139	4940	2460	468	475	613	515	337	481	1241	642	397	538	954	796	1463	1623	1352	1243	965	1313	417	268
15.9167	35873	33580	42779	37782	34597	33531	15078	27520	28120	20919	28129	26317	25042	29220	25023	25217	25231	24573	37379	44791	43072	37363	40389	12995	26270	6969	11613	6344	1728	507	392	650	542	369	494	1048	747	452	423	1002	744	1552	1623	1238	1177	1152	1045	477	298
16	35423	33581	41679	37299	34177	33167	15309	27109	27642	20543	27599	26654	24627	29986	25400	25092	25248	24235	35801	45762	41317	36735	39191	12116	23608	6919	9759	4114	1743	487	379	589	543	348	513	1094	612	404	452	1013	733	1555	1666	1188	1108	1113	1038	451	279
16.0833	35512	33951	41135	36934	35158	32826	16068	27484	28866	20857	27889	26677	25472	29601	25178	24963	24977	23611	36197	44026	41995	37237	39147	12058	22227	8516	11015	5471	1901	515	438	633	621	602	499	1063	635	433	363	1906	756	1569	1851	1270	1205	1160	1189	511	285
16.1667	36328	33396	40943	36642	34151	32853	17505	27028	28217	20863	27125	26991	26041	29187	24965	24423	24925	23775	35741	44136	42933	36982	39197	12649	32255	7144	14891	10221	2026	451	483	604	544	349	482	1110	709	492	388	1727	758	1369	1850	1151	1333	1371	1253	422	266
16.25	35249	33901	41917	36849	34455	33448	17236	26944	28118	20767	27269	26390	24860	29105	25306	24713	24343	23940	36704	44275	42977	36783	39247	11948	30331	8129	11068	4784	4187	427	361	565	567	361	543	1244	848	394	419	1314	748	1464	1716	1122	1420	1327	1269	389	300
16.3333	37026	33065	41754	36814	34233	32886	17990	27151	27831	20630	27316	26221	25556	29501	24950	25224	24422	23383	35820	48254	42642	36723	39278	12537	24786	7428	10416	5559	1856	451	391	629	587	374	484	1211	814	392	416	1450	796	1313	1757	1209	1290	1172	1107	438	303
16.4167	35492	33153	41406	36961	35066	32942	18842	27960	28441	20804	27422	26564	25112	30499	25036	25731	25457	24111	36317	47774	42267	37232	39288	12430	25763	7572	11412	5650	1901	432	399	578	581	393	512	1235	897	344	472	1307	780	1853	1873	1393	1360	1484	1555	483	284
16.5	35987	32779	41717	36476	33746	32572	19928	27247	28531	20616	27225	26036	23728	28304	24242	24193	24121	23423	35621	43925	41644	36798	39265	13222	24028	8417	14542	6333	1862	572	389	561	574	388	540	1323	851	439	494	1206	851	1418	1780	1264	1310	1436	1461	492	286
16.5833	34271	33227	41120	36667	33799	32552	20490	27352	28126	20643	26934	26383	25464	28929	24365	23968	24581	22887	35885	44680	42487	37081	38354	12917	22936	8648	14128	7323	2873	500	471	595	540	377	545	1382	831	438	524	1114	925	1844	1917	1295	1365	1494	1531	451	276
16.6667	35742	32862	41566	36196	34421	32838	20794	27678	28026	20778	26905	26387	24161	29217	24489	23621	24173	23078	35455	44629	43100	36867	38685	12452	20288	8403	13005	8852	2879	565	478	506	626	386	554	1456	761	542	530	1774	827	1726	1943	1292	1320	1414	1487	518	301
16.75	35365	32628	42203	36624	33951	32945	20852	28233	28226	20689	27341	26732	24227	28770	23914	23858	24448	23916	35556	44307	41608	36106	38824	14489	27624	11228	16967	7951	2885	726	553	487	591	390	599	1393	769	564	537	1504	897	1644	1896	1242	1302	1299	1313	510	274
16.8333	35906	32508	40907	36006	35878	32926	22165	27569	27957	20499	26958	26379	24775	29609	24466	24985	24501	23507	35173	47060	42248	36643	38287	15750	23293	10367	17752	6217	2230	737	485	516	618	391	577	1482	923	482	457	1390	1113	2056	1993	1394	1518	1664	1685	557	279
16.9167	35459	33009	41077	36819	34393	32355	22356	26832	28315	20371	27221	26018	24878	29135	24898	25132	24632	23190	35001	44795	43044	36757	38769	15685	23156	10840	15749	7456	2868	665	562	472	646	403	600	1654	956	426	463	1701	974	2077	2181	1539	1548	1729	1766	694	275
17	36057	32544	40361	36302	33758	32269	23016	27032	27999	20088	27020	26046	24182	29270	24947	24361	24654	23559	35822	43572	41655	36378	38890	14051	22910	10731	19660	8702	2872	673	553	550	583	373	646	1478	1001	421	438	2572	910	1924	2228	1669	1617	1718	1845	744	265
17.0833	34743	32232	39931	36134	33213	32016	23855	26673	27994	20617	27041	26012	24285	29773	24939	24274	25056	23975	35242	43202	42625	35828	38401	15953	22932	11430	18986	11363	3603	649	528	518	600	395	571	1441	989	653	643	1683	1001	2105	2263	1613	1561	1833	1913	613	270
17.1667	34807	32852	40643	36343	33983	32822	24322	26784	28784	20227	27906	25922	23792	28741	23913	23863	24011	23300	35396	43493	42210	36640	38588	16644	24846	14364	15670	7343	3470	834	540	519	620	410	670	1697	953	783	561	1936	1119	1989	2157	1496	1387	1694	1878	645	313
17.25	36295	32795	40831	35844	33915	33092	24188	26736	28368	20207	27500	26066	22927	27892	23281	23037	23407	22476	35414	43742	41804	36462	39113	15982	29122	14574	17037	7802	2452	813	541	547	634	420	696	1668	908	785	553	2076	954	2295	2226	1491	1468	1704	1811	471	301
17.3333	35412	32129	41139	35909	33424	32758	24063	25910	28164	19818	26393	26202	24968	29037	24278	24194	24396	23385	35450	44103	42097	36190	38113	18258	28726	13985	22342	9932	3425	776	482	580	736	408	687	1721	997	769	588	2423	1107	2329	2498	1516	1651	1624	1512	600	298
17.4167	34255	31957	39730	35592	33791	31945	23656	26313	27561	19625	25724	25644	24961	29446	24860	25078	24755	23168	35634	43103	41780	35732	37811	15833	20066	14237	15986	9124	2647	757	468	580	703	465	648	1706	933	924	590	2240	932	2141	2660	1769	1789	1711	1947	664	315
17.5	34308	31732	39951	35660	33348	32148	25036	26042	28060	19736	26335	25878	23689	28917	24189	24131	24430	22925	35940	48652	40982	35418	38134	17670	31904	18766	20436	9683	3277	802	502	631	796	431	669	1840	998	672	523	2753	1025	1941	2368	1520	1559	1696	1905	623	303
17.5833	35178	32248	40830	35745	32710	32203	25382	26264	27391	19671	26818	25741	23992	29287	24242	24620	24481	23339	35685	44096	41878	35660	37764	17045	31742	17090	17218	10919	3877	806	611	633	708	464	700	1853	1045	1015	692	2244	1056	2297	2663	1671	1749	1734	1808	609	309
17.6667	34160	31869	40927	34989	33274	31720	26994	26187	27566	19856	26290	25634	24647	28299	23832	24025	23966	23967	34327	49690	41559	35734	38484	18031	21512	15349	17353	11568	5879	844	552	639	793	495	674	2148	1168	917	727	2883	971	2121	2601	1540	1721	1497	1914	553	305
17.75	35278	31298	40858	35457	32082	32513	26114	27094	27879	19893	25971	25772	23784	29104	23480	23650	24585	22963	34336	43016	41394	35905	37875	21472	21575	19937	18138	13491	4867	808	529	658	759	728	700	1991	1173	1333	878	3724	1021	2338	2901	1830	1692	1669	1925	620	300
17.8333	33482	31350	40223	37525	31995	31476	25877	26585	28022	19671	26085	26131	24222	29259	24395	24809	24365	22965	34638	43667	41145	35821	38021	20552	23175	18771	19080	12115	5714	900	530	673	743	444	710	2227	1170	877	929	3481	1017	2214	3163	1657	1859	1951	2048	712	318
17.9167	33598	31770	40143	39336	32241	32367	25793	26461	27580	19473	25646	25561	24608	25503	24483	24239	24258	23600	34411	41817	41528	35382	37256	21786	24187	17931	21049	12893	4144	920	529	701	896	547	719	2126	1062	851	930	3692	1365	2387	3288	1843	1830	1948	1964	719	328
18	33535	31381	40328	35043	32573	31814	25513	27616	28078	19710	25782	25520	23983	25960	23535	23404	23749	23005	34799	42471	41179	35663	37974	20194	22977	18173	20481	12275	4531	977	492	684	839	619	902	2202	1243	1092	1036	4437	1588	2340	3145	1746	1831	1719	1898	751	354
18.0833	33053	30930	40220	34581	31640	31424	26100	26246	26902	19313	25799	25178	24165	25383	23545	23964	23855	22679	35514	43961	40759	34802	37287	18788	33683	17434	19497	12012	5387	884	502	619	914	518	726	2249	1228	733	922	4119	1500	2810	3564	1937	2153	1921	2174	750	313
18.1667	33616	31102	39692	35222	31432	31382	26628	26744	27076	19707	26064	25446	24263	26028	23448	23513	24300	22877	34424	46285	40402	35691	38046	21233	21941	19187	21639	13298	6981	777	521	602	971	759	826	2503	1181	788	853	4447	1272	2445	3939	1935	1906	2138	2103	586	322
18.25	33869	31610	40056	35738	31890	31237	26241	26371	26928	19227	25566	25712	23617	25310	23406	23521	23774	22582	35185	42189	40246	35633	37653	20234	21752	18664	21891	15316	4579	847	562	998	910	487	782	2638	1157	784	908	4456	1311	2620	4018	1942	2107	2306	1971	784	329
18.3333	34050	31472	40102	35615	32145	31933	25606	26593	26708	18822	25141	25200	23120	25012	23516	23197	24004	22832	34999	42561	40566	35190	37497	21644	22810	23841	24620	14387	5037	846	579	701	1085	797	772	2562	1171	821	919	4328	1586	2913	4197	2141	2141	2150	2019	787	329
18.4167	32808	30711	39739	37889	31582	31426	25754	25666	26769	18524	25163	24948	22693	25247	23114	22987	23883	23256	34754	42191	41225	34761	38059	21062	22938	18214	23007	15982	5529	784	554	754	1040	526	809	2604	1207	943	1183	4808	1272	2813	4335	1986	1970	1915	1999	833	323
18.5	33357	31219	39469	34328	31560	31147	26017	26272	26501	18410	25579	24494	23684	25091	23344	23303	23199	23225	33623	41341	40057	35538	37653	21512	20299	24282	21818	16152	6761	746	646	776	1059	625	767	2785	1261	991	869	5021	1511	2874	4807	2297	2069	2206	2598	806	330
18.5833	32217	30500	38710	33788	30807	30548	25562	25671	27583	19449	25321	25229	23932	25565	23291	22696	23445	22343	32719	40977	40552	34442	36674	20315	27638	20651	19970	15820	4687	765	625	715	1014	482	744	3199	1399	1458	1052	4473	1290	3169	4815	2162	2026	2114	2458	716	305
18.6667	32252	31154	39336	36547	31222	30747	25841	26916	26881	18889	25193	25338	22428	24940	22298	22324	23104	23081	33789	43449	42707	34901	36961	20464	25746	20126	19454	17791	5877	922	546	799	1038	576	763	3479	1430	969	934	4488	1304	3178	4812	2053	2033	1966	2408	797	311
18.75	34113	30875	39270	34744	31872	31392	26027	25917	26887	18861	25389	25286	22310	25698	22669	22531	23530	22083	33513	41839	42347	35303	37629	20733	24497	24095	20901	19515	5758	906	618	878	1076	476	820	3890	1423	895	1043	4419	1279	3153	5480	2157	2241	2369	2635	814	330
18.8333	33110	30836	39367	35482	32617	31183	25327	25701	26564	18576	25601	24797	22400	25318	22849	23005	23349	23096	34634	41431	40603	34986	37064	23564	22984	27421	21599	16847	5250	935	643	913	928	739	903	3801	1417	927	995	4741	1164	3346	5108	2383	2198	2146	2811	771	311
18.9167	32920	30819	39386	33930	31987	30910	25684	25930	26481	18947	24403	24956	21614	25388	22922	23115	23507	21988	32814	41680	40174	35176	36534	21857	20926	25242	19771	16319	6886	919	625	947	1051	468	827	3841	1420	873	1004	4480	1713	3912	6863	2437	2237	2542	2918	858	345
19	32431	31046	39384	34722	31314	30891	25521	25736	26747	18712	24787	25170	23496	25026	22711	23181	23674	21952	33209	41751	42266	34909	36642	23339	20477	21985	20903	19591	6638	1026	667	1061	946	505	801	4194	1514	951	1055	4713	1437	4222	5344	2327	2242	2492	2756	889	361
19.0833	33113	30719	39427	34320	31721	31266	25538	25000	26410	18280	24010	24373	23409	24914	23000	22426	23043	24255	33172	41466	40789	34558	36832	21847	25160	23763	22803	19529	6172	973	703	813	943	562	929	4340	1500	931	1082	4608	1458	4250	4923	2337	2289	2744	2462	1016	354
19.1667	32562	30673	38965	34226	31709	30865	25864	27372	26610	18268	24428	24686	23061	25474	22713	22579	22936	22098	34026	41670	40306	34298	37172	23692	19362	31175	21157	20744	7120	1134	723	768	963	507	883	4277	1522	1041	1085	4509	1511	4325	5148	2195	2750	2274	2689	1110	402
19.25	32899	30618	38762	34384	31292	31422	25746	25436	26656	18202	23988	24041	22390	24850	22039	22538	22367	21628	33849	42618	40216	34574	37792	23904	26360	25342	22960	20952	6810	1133	745	887	951	642	897	4270	1482	1038	1000	4643	1332	4527	5364	2641	2434	2609	2749	980	397
19.3333	33824	30662	39049	33817	31565	30499	24738	25312	26116	17859	23804	24187	22168	24923	22924	22705	23161	22194	32937	41226	39824	34330	37157	22581	22702	28907	21855	21032	5830	1271	734	806	967	729	911	4257	1552	1341	1068	4472	1329	4740	6267	2449	2649	2717	2757	1179	408
19.4167	32658	30660	39457	33814	30724	30433	25645	26661	27510	18483	24006	24873	22670	25023	22477	22324	23071	22422	32210	41391	40260	34631	37153	22608	22411	25071	20754	18754	6546	1042	739	956	1246	551	867	4249	1602	1364	1183	4937	1604	4904	5219	2648	2541	2744	2922	1044	407
19.5	31822	29904	39215	33444	30814	30877	25651	25511	26511	18391	24126	24862	22683	24633	22321	22678	22916	21466	33094	40638	39695	34359	37200	22656	26092	27749	22350	23239	8440	1043	754	717	1120	585	893	4413	1611	1038	1371	4660	1515	5582	5938	2749	2750	2813	3531	1019	359
19.5833	31729	30221	38912	33616	31585	30895	25032	25905	26990	18023	23950	24345	21510	24720	21856	22408	22191	21636	32582	40787	39384	34519	36881	24869	21300	24422	21621	22319	6593	1023	798	837	1356	880	954	4455	1575	1411	1410	4318	1777	5057	5238	2620	2685	2988	3159	1098	405
19.6667	31521	30102	38587	37615	31084	30552	25578	25365	27019	18434	24447	24836	22229	24520	22144	22207	22654	21851	32447	41443	39643	34371	36595	23760	25630	26613	20887	22472	9243	1078	857	1158	1101	782	1138	4322	1706	1312	1493	5140	2200	5277	5296	2761	3227	3568	3556	1574	420
19.75	31832	29762	38604	33168	30736	30331	25441	25252	26706	17988	24230	24211	22669	24663	21688	21566	22720	22277	32338	40761	39317	33170	35939	23207	24089	25513	21208	22743	7860	1052	780	1011	1232	747	880	4286	1761	1089	1342	4946	2180	5268	5338	2835	3316	3388	4114	1276	407
19.8333	32554	30195	39013	36206	30471	30720	25124	24717	26004	17718	24035	23943	21109	24762	22105	22647	22566	21801	32507	40258	39064	33884	36465	23093	25437	25538	20162	25372	8140	1060	889	1165	1168	849	1027	4381	1697	1163	1427	4636	2283	5025	5910	2868	3633	3990	3916	1448	429
19.9167	32414	29795	38261	32799	31855	29873	24950	24979	26681	17903	23554	24296	21766	24783	22042	22245	22565	21687	32388	40306	39827	33290	35416	22851	21696	24988	21350	23670	7036	1065	788	1115	1193	757	929	4449	1826	1427	1307	4579	2290	5050	5302	3036	3543	3257	3907	1435	400
20	30361	29205	37981	32464	29743	30226	25017	24761	26272	17781	23925	24071	22039	24415	21447	21949	22301	22527	31475	39504	38416	33193	35929	22577	25275	27332	25156	21947	7018	1191	860	1263	1213	766	927	4277	1822	1408	1273	5134	2384	5247	5210	3460	4147	3869	4297	1622	402
20.0833	30267	30047	38315	32636	30430	29871	24619	25218	26401	17774	23725	23945	21139	24288	21349	22348	21988	21466	32385	39435	39530	33164	35692	22639	20047	23957	21059	23263	10936	1067	792	1211	1281	741	956	4333	1764	1412	1386	4824	2477	5319	5721	3254	3960	3960	4464	1719	453
20.1667	32028	29679	38487	33234	31192	30312	25013	24748	25798	17379	23681	23874	21502	24530	21435	21368	21996	21502	32561	39978	39545	33607	35776	22621	19745	24009	20817	21119	10777	1079	883	1050	1346	824	966	4372	1890	1246	1355	4419	2778	5112	5880	3733	4113	4254	4912	1977	407
20.25	31528	29539	38080	32824	30145	29972	25089	24876	27376	18044	23889	24329	22395	24335	21508	21556	22556	22052	31979	39275	39019	33363	35890	24453	22927	24695	20770	23815	8795	1146	897	1217	1444	787	959	4273	2055	1564	1577	4407	3347	5429	5341	3982	4056	5121	4705	1931	399
20.3333	30820	29074	38033	32847	30033	29717	24925	25027	26368	17808	23777	24379	21054	24045	20946	20919	21934	20737	32649	39517	39361	33182	35508	23012	22961	28529	19757	22668	9651	1109	898	1219	1609	876	981	4492	2050	1621	1610	4883	3146	4877	5336	4012	4475	4288	4670	2110	432
20.4167	31350	29058	38108	33236	30062	30135	24939	24847	26972	17568	24021	24287	20571	24414	21236	22086	22173	21525	32486	39706	39304	33271	35334	23276	19057	23553	20815	26024	10059	1319	1056	1123	1509	943	983	4465	2166	1253	1337	4599	3496	5418	5232	3995	5010	4727	5161	2323	444
20.5	29940	28973	37633	32166	29937	29239	24774	24722	26723	17621	23542	24191	20506	24330	21230	22083	22113	21484	32026	39727	38913	33044	34937	21517	27036	24626	19944	24691	11779	1330	999	1143	1702	742	949	4455	2080	1609	1395	4538	3228	4933	5328	4418	4978	5010	5153	2410	461
20.5833	29971	28655	37840	32159	29105	29461	24694	24423	26055	17203	23287	23891	20736	24181	21104	21241	21631	21124	31183	39651	39004	32673	35015	21870	21636	24552	22241	22335	10013	1453	992	1094	1415	918	1012	4357	2201	1577	1463	4612	2983	5737	5041	4408	5051	4711	4915	2686	458
20.6667	30190	29283	37666	31837	30077	29494	24550	24874	25995	17378	23031	23365	20606	23785	20814	21593	21982	20754	31038	39663	38924	32730	35250	24389	26323	23509	22859	24756	12012	1424	1033	1118	1407	835	979	4316	2560	1680	1545	4321	3049	5585	5415	4337	4976	4639	4615	2671	515
20.75	29591	28051	37733	32001	29336	30294	25004	25911	26590	17198	23436	24281	21191	24311	20785	20958	21489	21819	31140	39375	38410	32889	35866	23617	19178	24880	21722	22008	11064	1451	1047	1219	1628	1013	1009	4381	2664	1387	1548	4335	3280	5380	4950	4757	4872	5002	4937	2741	529
20.8333	28800	28495	37208	31746	30027	29167	24341	24786	26351	17496	23364	24246	21051	23364	20447	21297	20961	21842	30678	38687	37989	32677	34576	22408	23640	22461	21563	25202	10745	1303	985	1182	1451	1024	964	4245	2744	1363	1942	4964	3385	4961	5080	4981	5241	4756	4604	2908	526
20.9167	30000	27891	37558	31781	29310	29706	24466	24551	25866	17377	23414	23914	20176	24008	20275	21123	21370	20628	30961	41278	38221	32479	35002	23292	26922	24900	20606	22031	10705	1404	999	1323	1560	1136	1006	4291	2738	1482	1719	4839	3201	5274	5364	5417	5051	5293	5049	3330	524
21	31098	29047	37710	32670	30215	29776	24565	25311	25873	17436	23064	23580	21463	23644	19986	20696	21244	20242	31757	39936	38807	33319	35213	22966	22359	24383	20813	24484	10422	1515	1102	1294	1573	1266	1131	4549	3424	1905	1756	4890	3568	5047	5147	5051	4980	4807	4957	3415	421
21.0833	30629	28746	37720	31812	30400	29402	24808	24929	26177	17786	23222	23643	19483	23912	20703	21948	21622	21137	30962	43657	40110	33201	34926	22603	19993	28857	20730	25814	15210	1472	1060	1171	1640	1082	984	4220	2955	1675	1714	4556	3571	4974	5279	5586	5404	5041	4880	3798	480
21.1667	30661	28396	36857	31969	29111	29286	24375	24249	27130	17407	23756	23850	20700	23701	20963	20491	21478	20963	30603	38964	38624	32726	35232	22134	26606	22261	19724	23773	14120	1383	1090	1300	1890	1414	1050	4343	3437	1742	1838	4692	3646	4997	6816	5385	5689	5039	4970	3691	450
21.25	29984	28132	36974	31977	29761	29397	23890	25433	26250	17540	23155	23766	20583	23749	20508	20515	21413	20721	30305	38810	38122	32929	34740	22570	23200	29200	21425	23908	20481	1478	965	1237	1760	1216	1024	4303	3512	1886	2062	4925	3804	5056	5493	5123	5521	5510	5015	4076	464
21.3333	29178	27771	36945	31685	28745	28910	24360	25163	26561	17463	23183	23886	21254	23193	20132	20695	21270	21539	30896	38120	37940	32715	34116	22427	20124	24844	18660	24250	14274	1483	985	1367	1668	1490	1000	4318	3787	1911	2087	5037	4288	5112	5621	5777	5093	4791	4793	3870	469
21.4167	29199	28249	37532	31819	30041	29212	24104	24097	25843	17172	22936	23669	19421	23819	20492	21329	21542	20905	30944	39331	38407	32979	34950	24521	21561	26685	19982	24353	13580	1418	1638	1413	1859	1528	1103	4423	4057	2159	2151	4895	3675	5060	5414	5829	5134	4999	5100	3996	476
21.5	30414	28225	37021	31737	29274	29160	24099	25198	25584	17476	22981	23767	19084	23465	20422	20874	21464	20730	31650	39072	38444	33063	35031	22036	21402	24855	21324	25708	17571	3743	1267	1394	1854	1276	1202	4458	3927	2020	2108	4658	3819	5269	5234	5547	5220	5111	4953	4014	499
21.5833	29700	28400	37280	32002	29287	29520	24076	24337	25843	17060	23149	23196	19900	23563	20460	20898	21524	20725	30636	38891	39957	32846	35902	23260	21700	25609	24098	24539	15048	1346	1260	1326	2052	1423	1159	4356	4082	2169	2184	4753	3737	5538	5670	5248	4973	4904	5106	4071	521
21.6667	29820	28258	37476	32116	29713	29287	23850	23756	25390	16666	22601	23335	19565	23212	20278	21028	21392	20461	31214	39217	38320	32520	35146	22094	18969	25189	22198	24234	16701	1663	1231	1396	1702	1885	1408	4519	4108	1976	2208	4658	4113	5135	5370	6125	5273	5085	5103	4071	502
21.75	31014	28136	37088	31342	29658	28882	23794	24484	25805	16846	22891	23467	19800	23276	20298	20701	21226	20249	30132	38303	37769	32058	34423	22417	23916	26667	21685	26097	15303	1261	1281	1433	1756	1672	1333	4462	4223	2064	2681	4707	3748	5310	5925	5514	5200	5168	5185	3993	515
21.8333	29060	28292	37388	35429	29252	29033	23407	24449	25310	16810	22683	23575	19596	23298	20465	20380	21775	20434	30608	43023	38452	32629	34299	22935	21295	21676	20164	22788	15107	1424	1102	1690	1816	2262	1162	4459	4364	2610	2411	5390	3787	5265	5232	5445	5273	5738	4885	4117	497
21.9167	29170	28409	37099	32011	29689	28989	23565	23743	24911	16888	22327	23448	19198	23343	20295	21171	21129	20388	31068	43072	37595	32332	34422	20951	21878	27638	22824	25528	16275	1442	1219	1791	1710	2316	1358	4442	4165	2203	2784	4773	3731	5092	5326	5769	5246	5125	4967	3998	508
22	29416	28609	37719	31739	30237	28911	23677	24001	25290	16757	22346	23343	19530	23468	20752	20613	21432	20461	31359	39293	37959	32709	35422	21841	24387	22657	20269	23123	17004	2408	1411	1580	1927	2738	1296	4417	4262	2490	2666	4881	3619	5216	5657	5546	5447	5016	5052	4095	552
22.0833	30070	29122	37447	31430	30153	29422	23555	24446	25479	16616	22387	23428	19769	23068	19983	20965	20915	21504	31218	38191	38060	32828	34947	21843	24404	25460	19339	24669	19832	2653	1271	1658	1866	3323	1147	4587	4417	2755	3159	4802	3615	6162	5407	5700	5078	5233	4982	4053	508
22.1667	29837	28666	37490	33817	29710	28890	23700	23563	25434	16881	22454	23271	19047	23494	20191	20413	21194	20458	30876	37971	38164	32466	34703	21292	27566	25898	19110	23922	15188	2299	1320	1721	2068	3359	1200	4252	4252	2850	3560	4393	3801	5851	6247	5525	5369	5310	5201	3996	534
22.25	29700	28416	36501	31103	29341	28896	23434	23697	25059	17239	22610	23265	19285	23269	20092	20614	21127	20135	30880	40255	37825	31898	34767	22123	19942	26644	20471	23631	18184	1468	1415	1841	1786	3169	1301	4494	4445	3240	3425	4717	3964	5362	5116	5790	5469	4946	4957	4130	440
22.3333	29830	28167	37182	31449	29491	28889	23347	24244	24907	16641	21953	23623	19578	22882	19255	19733	20718	19787	31329	38541	38411	32214	35988	22166	28496	25194	21408	23967	20235	1542	1433	1510	1863	4107	1369	4368	4344	3403	4072	5234	3883	5197	5871	5458	5520	5117	4913	4097	497
22.4167	30121	28497	36703	31447	29015	28604	23458	23833	25243	16380	22309	23172	19087	23171	20497	20503	21112	20250	31866	37486	37555	32365	34480	21886	25016	22737	21127	23431	18998	1801	1386	2411	1853	4084	1375	4373	4365	3640	4260	4296	3662	5356	5203	5961	5206	5235	5109	4069	566
22.5	29460	27839	36723	31557	28479	28709	23575	23578	25402	16838	22326	23380	19308	23092	19956	20364	20819	20427	30818	38074	37507	31724	34182	21891	23710	23508	18788	24012	17623	1793	2134	1967	2128	4556	1538	4435	4452	3522	3892	4541	3911	5317	5478	5643	5587	4999	5046	4037	565
22.5833	29365	28243	36327	30899	28725	28455	22918	23401	24787	16475	22221	22815	20023	23028	19901	20119	21154	19867	30250	37763	37512	31758	34702	22845	20673	23295	18588	25967	18190	2035	1961	1638	2077	4423	1731	4320	4287	3517	3556	4966	3753	5166	5872	5825	5455	5063	5010	4194	559
22.6667	28815	27701	36173	30725	28674	27826	23146	23776	25020	16515	22270	23136	19410	22893	20478	19993	20905	19813	29874	37413	37136	31574	34044	22192	27066	25153	21867	25931	17853	3107	1479	2002	1828	4365	1791	4403	4633	3752	3781	4242	3692	5731	5440	5709	5731	5050	5235	4068	572
22.75	29786	27749	37160	31299	29554	28500	23270	24931	25414	16674	22205	23077	18345	22899	19855	20029	21141	19811	30235	37210	39629	32092	34614	23530	29677	28380	21319	23424	19036	2595	1592	1788	2147	5064	2041	4563	4389	3962	3724	5076	4590	5213	5178	5752	5361	5239	5101	4083	535
22.8333	28291	27200	36558	30986	28703	28282	22732	24334	24803	16599	22326	22977	19686	22786	19522	20238	20444	19899	30579	37847	37587	31382	33838	21139	18503	24700	20596	25006	19522	3214	1648	2332	2298	5165	2027	4602	4476	4308	3813	4788	3960	5507	5158	5672	5361	5080	5032	4067	543
22.9167	30120	27092	36044	30869	28689	28154	22727	24159	24939	16165	21742	22677	18234	22866	19303	20020	20747	19428	30134	37507	37415	31884	33886	20689	26342	26522	19813	25735	18855	3860	1429	2289	2245	6323	2229	4430	4486	4144	3646	4428	3597	5264	5365	5450	5473	5034	5055	4257	518
23	28320	27319	36011	33773	28081	28200	22650	23165	24479	16328	21882	22513	19453	22279	18801	19349	19884	19391	30900	37455	37199	31529	33598	21199	20274	24977	21188	26290	19956	5677	1420	1924	2525	6076	2513	4484	4396	4182	4018	4681	3774	5561	5325	5482	5346	4867	5004	4201	537
23.0833	28589	27165	36138	30610	28597	28513	22347	23276	24368	15975	21648	22352	18554	22907	19410	20020	20436	19481	30269	38508	37712	31844	34523	23107	21484	25519	19756	26158	20658	4942	1583	2276	2371	5785	3082	4508	4535	4260	3653	4113	3592	5417	5293	5272	5411	5057	5116	4147	583
23.1667	29032	27255	35708	30345	28854	28240	22650	23793	24243	15809	21288	22131	18478	22422	19116	19599	20270	19204	29680	37319	36897	31723	33920	21319	19211	24753	19865	23364	26497	5088	1693	2555	2278	5954	2920	4765	4645	4110	3684	4148	3559	5332	5199	5522	5370	5351	5036	4170	558
23.25	28728	26907	35386	30310	27727	28453	22346	22920	23961	15752	21009	22165	18827	22192	19102	20452	20519	19084	29794	36950	37638	31618	33752	20481	16886	24518	20761	26166	19718	5565	1406	2612	2536	5983	2933	4198	4447	3917	3620	4416	3694	5612	5009	5397	5069	4954	5029	4173	570
23.3333	29532	26690	36059	30355	27810	28329	22380	22577	24041	16039	21572	22433	18876	22388	19356	18912	19973	19302	29865	37403	36846	31029	33623	22492	19202	26347	20494	24896	20548	6358	1914	2512	2916	5995	3555	4346	4707	4833	3643	4425	4089	5354	5299	5909	5617	5849	5004	4289	559
23.4167	29570	27258	35950	30929	28326	28172	22281	23309	23988	15991	21278	22565	18305	22659	18680	19820	20361	18966	30292	38047	38415	31548	33772	21874	18986	25085	18178	26367	19349	8365	1800	2478	2812	6167	3610	4674	4497	4503	3985	4098	3542	5433	5224	5522	5023	4992	5073	4110	608
23.5	28411	26804	36494	30244	28366	28338	22134	23947	24084	15897	21270	22805	17841	21786	18728	19054	19578	18590	29767	37295	37275	30954	33569	20420	19253	26840	18631	25933	20079	7287	1894	2692	2846	6742	3975	4257	4265	4183	3773	5150	3914	4875	5176	5453	5134	4758	4927	3955	533
23.5833	28474	26990	36252	30220	28895	28143	22313	23133	24046	15808	21202	22329	17897	22050	18527	18957	19612	18768	30145	40745	37124	31695	33512	21790	17753	21679	19284	25688	21674	7967	2255	2973	2608	6358	4206	4450	4502	4380	4102	4749	3761	5076	5178	5618	5030	5063	5035	3994	583
23.6667	28542	27285	36291	30267	28459	27890	22272	22727	23942	15706	21156	22264	18812	21583	18011	18544	19432	18830	29755	37093	37775	31318	33441	20689	17188	25220	19557	23002	23749	9531	1671	3484	2900	6238	4551	4428	4434	5063	3842	4397	3657	5232	4996	5652	5646	4998	5138	4010	541
23.75	27790	27225	36045	30493	28253	27995	21919	23340	23302	15660	20585	22324	19187	21944	18106	18745	19610	18782	29576	36622	36785	30923	33064	20592	17609	20899	18388	23813	21000	8415	2085	2618	2579	6881	4636	4515	4481	4178	3929	4043	3672	5503	5250	5611	5080	5470	5160	4070	560
23.8333	28361	26338	35018	31334	26937	27206	21842	23552	24102	15699	20648	22176	19331	22027	18591	18917	19671	19920	28777	36269	35962	30400	32729	21434	16554	25105	22646	26490	23818	9391	1667	3243	2560	6196	4704	4253	4312	4039	4690	4513	4058	5211	5460	5679	5198	5313	5144	4078	626
23.9167	27122	26753	35750	30164	27923	27367	21681	22509	23475	15269	20292	21630	19555	21962	18124	18627	19599	18882	30833	37006	37477	30926	33280	21453	19912	27394	20428	23257	22470	9364	1939	3139	2975	6876	5371	4180	4856	4599	3855	4067	3629	4965	5440	5464	5245	4917	4922	4026	578
24	28516	27276	35717	29801	27879	27854	21866	23557	23992	15366	21042	21653	18167	21774	17756	18449	19176	18618	29376	37410	36249	30829	33438	21468	16086	25472	17291	23919	20625	9778	2057	2865	3008	6369	5526	4226	4442	4623	4194	4568	3813	5127	5738	5613	5690	5259	4968	3982	608
24.0833	28066	27026	35790	30281	27864	27564	21752	22989	23931	15570	20833	22114	17366	21533	17782	17829	19291	18681	30190	37262	36752	30585	33613	22210	18828	24621	19786	22825	20962	9481	2333	3199	3290	6384	5884	4315	4233	4751	4056	4355	3972	4996	4951	5439	5336	4885	4904	4039	585
24.1667	27759	27219	35648	31244	27486	27391	21829	22523	24065	15875	20605	22263	18561	21623	17990	18118	19131	19183	28807	39424	37299	30655	33211	23317	16939	26032	19324	25845	20923	9912	2105	2986	3292	6263	5871	4577	4666	4915	3800	4260	4051	5070	5107	5405	5017	5229	5024	4053	583
24.25	27652	26150	35347	29833	27567	27368	21771	23701	24072	15934	21080	21904	18004	21616	17596	18053	19175	18598	29646	36278	36119	30860	32605	19664	17708	22977	17057	27416	20743	10794	2531	3511	3323	6279	5948	4495	4319	4756	3774	4998	3790	4902	5394	5478	5145	4885	5053	4008	604
24.3333	26931	26075	34851	29634	27202	26980	21438	22804	23332	15585	20993	21681	18100	21815	18066	18366	19435	18321	28786	35513	35521	30044	32629	22150	20836	24700	18821	21978	28047	10337	3021	3742	3252	6197	6184	4253	4388	4306	3951	4351	3628	5076	5984	5276	5125	5915	5161	4015	715
24.4167	27119	26581	35267	29610	27884	27592	21491	22266	23374	15216	20539	21362	16886	21409	17370	17531	18900	18378	29259	41893	36956	31135	33092	21449	17993	24068	19588	23610	21075	10343	2580	3755	3763	6508	6521	4199	4328	4441	4234	4425	3772	4793	5707	5284	4809	4918	5250	4161	625
24.5	27490	26382	35051	29656	27656	27246	21483	23994	23794	15123	20298	21790	18118	21301	17838	18249	19168	18244	28645	36143	36447	30670	32744	20166	27465	22839	18211	24567	21323	9405	2525	3557	3482	6365	6163	4237	4497	4355	3662	4340	3550	5514	5497	5371	4968	4993	4933	4059	768
24.5833	27298	26152	34945	29021	26665	26718	21510	22422	23150	15321	20796	21419	18047	21552	17529	18562	19019	17968	29130	35835	36406	29835	32785	20428	21534	22489	18229	23894	23632	9653	2624	3822	3445	6360	6419	4080	4167	3913	3871	4451	3635	4978	5766	5637	5448	5434	5004	4054	672
24.6667	27198	26401	35337	29816	27758	27519	21311	22422	23848	15472	21248	21799	18681	21625	17461	18642	19015	18612	29559	36516	35848	30465	32355	21371	19691	28610	18627	26945	20286	9805	2803	4873	3925	6617	6634	4295	4428	4671	3763	4291	3954	5224	5477	5682	5183	5350	5212	4023	593
24.75	26241	26322	35766	29715	26705	27100	21541	21882	23218	15464	20847	21624	18718	21638	17799	18709	18942	18630	28782	36714	36444	30652	33218	21431	18274	22103	17326	26317	27269	9785	2629	5131	4189	6255	6476	4320	4467	4139	3584	4119	3636	5188	5398	5678	5365	5035	5093	4141	591
24.8333	27092	26177	35030	29526	26783	27101	21257	22250	23685	15286	20516	21592	18729	21861	17627	18464	19158	18369	30487	36246	36698	30329	32912	20373	21996	24742	20023	24332	22249	10034	2981	4864	4298	6298	6556	4299	4504	4375	3754	4440	4118	5621	5852	5570	5268	5292	5011	3861	608
24.9167	26145	26239	34668	29472	26462	27185	20954	22935	23147	15278	20862	21452	19032	22007	17957	19209	19168	18036	27979	35221	35738	29985	32505	19481	22947	22890	18473	22629	25110	9245	2923	5415	4036	6255	6428	4140	4956	4346	4168	4261	4010	5642	5258	5628	5614	5156	5229	3919	662
25	26522	25509	34646	29120	26679	26664	21124	22687	23315	14735	20530	21502	19241	21798	17495	18392	19055	18648	28577	35091	35377	30115	32480	19376	20294	25719	19384	24411	21999	9880	3124	5091	4365	6175	6532	4292	4266	4309	4074	4310	3832	5415	5621	5637	5352	5215	5256	3875	633
25.0833	26315	25946	34739	29200	26339	27508	20945	22499	23321	15132	20738	21501	18446	21832	17628	18489	18848	18737	29245	37574	36518	30024	33335	19435	25137	22179	20326	22845	21811	9844	3785	5044	4876	6156	7191	4177	4298	4397	4229	4303	3649	5225	5789	5535	5261	5748	5149	3810	740
25.1667	26552	25628	34281	28860	26336	26933	21325	21881	23431	15018	20608	21416	18771	21826	17464	18883	19260	18162	28359	35434	35284	29810	32417	20043	18575	24274	19068	24230	24531	10299	3221	4640	4447	6405	6552	4193	4315	4155	3826	4765	3753	5316	6169	5475	5704	5371	5492	3950	693
25.25	28009	25970	34276	28725	26157	26552	20622	21548	22572	14782	19980	21053	19028	21494	17636	18133	18855	18099	28202	35315	35653	29779	32230	20652	19406	21081	16790	24000	22331	10114	3692	6021	4528	6197	6797	4155	4388	3864	3865	4494	3601	5608	5769	5617	5388	5055	5237	4226	621
25.3333	26424	25868	34980	29103	26467	27224	20404	21521	22791	14922	19613	21181	18045	21174	17582	18516	18715	18185	28282	35713	37107	29786	33070	20139	15872	28046	17956	24398	19931	9561	4260	5365	4968	6664	6901	4092	4202	4051	3795	4187	4127	5621	5160	5360	5228	5152	5153	4039	906
25.4167	25672	25148	34401	29384	27808	26596	21040	22326	23759	15097	20451	21380	17913	21535	17509	18127	18901	18106	27902	35049	35458	29592	32557	19712	18369	25083	18552	25754	21381	9414	4169	4898	4882	6615	6621	4360	4313	4116	3693	4239	3690	5434	5285	5629	5490	5017	5135	3885	853
25.5	26035	25130	34180	28432	26230	27068	20606	22468	22964	14879	20259	20915	18234	21387	17397	18119	18652	18285	27978	34866	35040	29901	32790	18659	21784	24204	20447	23241	23785	9174	4126	5717	4760	6439	6739	4552	4349	4526	3637	4349	3879	5654	5421	5664	5312	5969	5486	4159	807
25.5833	26128	25407	34469	28792	27431	26652	20898	22244	23353	14944	20428	21466	18316	21537	17300	18089	18858	18235	28116	37647	36816	30006	32395	19180	22089	25005	18549	25424	21225	11353	4991	5096	4850	6315	6533	4171	4293	4568	3872	4252	4096	5047	5728	5787	5302	5659	5053	3960	904
25.6667	26753	25008	34548	28687	26556	26722	20957	21767	23382	14692	19735	21028	16902	20956	16945	18518	18511	18084	27813	35734	35459	29725	32482	19703	17212	27549	19544	22403	22147	9504	4456	5088	5074	6131	6633	4043	4795	4013	4002	4378	3597	5076	5346	5527	5911	5069	5137	3904	918
25.75	27204	25535	34991	31986	26697	26702	20577	21836	22614	14693	20395	21392	17876	21214	17361	17785	18416	17677	27784	38501	35825	29330	32787	19783	19723	22268	19889	23871	20382	9731	4824	4880	5123	6216	6708	4120	4251	4532	3829	4160	3713	5285	5813	5447	5544	4975	5050	3902	728
25.8333	25719	24969	33914	28339	25557	26265	21426	24018	23516	15204	20320	21840	16835	20474	16641	17500	17906	17584	27548	34942	36020	29264	31774	20299	17870	22064	19680	22976	19272	10030	5067	5108	4834	6156	6277	4461	4926	4574	4093	4663	3767	4818	5349	5186	5327	4963	5315	3945	830
25.9167	25418	24804	33671	27904	25302	25901	20554	21624	22485	14815	20016	20641	17853	20758	16730	17601	18175	18050	27005	33955	34734	28566	31675	20740	16433	23262	17964	23757	21506	9850	5285	5325	4700	6405	6373	4092	4666	4192	3603	3836	3705	5865	5333	5524	5378	5015	5222	4101	982
26	25658	24627	33636	28273	25736	26486	20712	21626	22837	14088	19633	21000	16341	20862	16630	17509	18277	17622	27819	37494	35471	29456	32298	21260	25164	25891	21196	21384	20026	9477	5726	4786	5194	6598	6597	4302	4539	4527	3732	4362	3777	5842	5447	5640	4987	5433	5074	3940	1001
26.0833	25196	24274	33063	27750	25055	25740	20411	22030	23120	14558	19916	21067	18049	20928	16938	17472	18274	17295	26909	39517	34776	28535	31239	21091	15814	20600	17405	22653	26388	9120	4932	5250	4718	5899	6636	4315	4271	4323	3789	3952	4006	5583	5370	5458	5400	5169	5199	4022	933
26.1667	26481	24588	34380	27903	25255	26001	20660	21673	22672	14673	19834	20769	17190	20939	17264	17597	18137	17934	27119	37903	34700	29347	31931	18811	16509	26720	19460	21722	22100	10916	4996	4905	4865	6159	6525	4361	4313	4223	3654	4284	3592	5325	5531	5472	5428	5267	5631	4068	913
26.25	25985	24564	34060	28238	25548	27175	20226	21837	22835	14417	19564	20828	17815	20530	16598	17450	18058	17199	27199	35232	36564	29151	32040	19982	19788	22887	17114	22359	20650	9491	4948	4947	4768	6752	6484	4455	4320	4403	3893	4392	3717	4947	5201	5519	5045	5038	5078	4035	1032
26.3333	25095	24515	33723	30804	25137	25859	20434	21532	22291	14715	19741	20586	16978	20500	16826	17050	17771	17138	27495	35161	36422	29473	31808	19075	21432	19903	16774	23098	21889	10420	5456	5162	4632	6427	6753	4108	4393	4444	3576	4385	3713	5153	5048	5330	5100	4927	5118	3921	939
26.4167	24362	24836	33164	27713	25008	25696	20042	21468	22245	14002	19280	20184	17361	20323	16116	17117	17761	16891	26917	33670	34835	28501	31474	19222	15963	22333	17213	21560	20188	9844	4666	5070	5688	6640	6453	4167	4196	3998	3769	4193	3535	5403	5023	5456	5227	5207	5028	3906	917
26.5	25346	24564	33342	28343	25744	26232	19998	21472	22112	13745	19531	20242	16025	20307	16185	17182	17612	17151	27676	33729	34540	28907	32028	19164	18818	25450	17559	23515	23135	9146	4995	5176	4756	6353	6724	4286	4329	4110	3984	4581	3552	4965	5392	5631	5215	4825	4946	3965	959
26.5833	26290	24065	33348	28070	24914	26172	20328	21192	22887	14096	19322	20624	17792	20093	16025	16597	17470	16843	27267	34282	34897	28837	32286	19656	19366	22685	16038	22319	24290	9025	5087	5322	4869	6521	6566	4258	4285	5138	4069	4316	4008	5707	5518	5306	4947	5425	5646	3839	1076
26.6667	25782	24529	33250	27362	24544	25821	20390	22568	22099	13872	19288	20465	16289	20222	16216	17092	17781	16818	26798	37569	34133	28844	31669	18261	19469	22387	19375	24375	25717	9405	5991	4843	5045	6243	6501	4120	4649	4281	4581	4354	3692	5671	5190	5700	5636	5858	5123	3895	1105
26.75	25599	24483	33545	28270	24864	25894	19730	20802	22017	13745	19218	20171	16532	20555	16013	17079	18035	17634	26952	34214	34703	28994	32036	20183	16334	19417	17395	22190	20622	9646	4920	4921	4938	6188	6494	4011	4376	4079	3752	3994	4078	5566	5260	5252	5429	5310	5199	4056	1013
26.8333	25701	24883	33677	27935	26019	26097	19679	20889	21817	13676	18951	20016	15940	20000	15701	16517	17631	16662	27163	34166	34846	28638	31018	19250	22549	23687	20108	29503	23415	9199	4941	5708	4836	6130	6392	4057	4124	4151	3985	3851	3800	4938	5250	5544	5020	5481	4911	3856	1376
26.9167	26021	24363	34017	27793	25301	26344	20057	20890	22268	13885	18717	20398	17433	20408	16036	16926	17708	16737	27397	35045	35157	28986	31743	22026	15342	21449	16365	23700	27678	10137	5162	5044	5555	6289	6573	4062	4144	4113	3689	3984	3689	5451	5033	5348	5157	5149	5701	4021	1132
27	25452	23961	33196	27771	24622	25827	19430	20837	21528	13440	18356	19578	16107	20089	16024	16522	17864	17063	27372	33740	34127	28318	31437	19057	18144	21794	18039	21094	24888	9197	4911	5341	4818	5962	6323	3973	4332	4287	3672	3740	3591	5326	5201	5287	5720	5155	5086	3649	1226
27.0833	24755	24438	33231	29796	25243	25903	20183	22311	21784	13777	18365	19658	15867	19528	16090	16555	17337	16341	27065	33968	34154	28389	31329	19323	16291	22042	16420	22544	28150	8979	4948	5514	5086	6122	6779	4018	4554	4257	3746	4092	3632	5292	5529	5335	5346	4948	4931	4051	1372
27.1667	25979	24675	33244	27709	25289	25849	19850	21332	21625	13681	18851	20211	16687	19542	15872	16330	17482	16261	27063	33793	34745	28738	31448	20194	18850	22780	18882	23737	21481	9026	4724	5291	5372	6394	6404	3983	4403	4034	3519	4390	3772	5003	4943	5802	5242	5020	4963	3928	1315
27.25	25345	24224	33624	27606	25480	26033	19266	20633	21042	13299	17925	19617	16983	19326	15532	16028	17180	16359	27479	34144	33936	28607	31171	19350	20937	20921	17540	23780	23284	9498	4995	5368	4903	6072	6822	4149	4218	4310	3673	4006	3514	5927	4974	5305	5103	5589	5090	3863	1384
27.3333	25604	23994	33293	27485	24747	25918	19426	20635	21557	13552	18593	19707	17257	19936	16358	16870	17834	16942	27699	34141	34075	28881	31598	19513	15171	20598	17665	23521	20628	9288	5597	4929	4779	6436	6656	3937	4301	4355	4370	4517	3713	4823	5683	5442	5158	5169	5357	3776	1380
27.4167	25455	24544	33169	27453	24760	25491	19439	20887	21073	13474	18333	19399	16382	20131	16350	17326	17781	16816	27148	33960	33925	28560	31058	19274	20804	21192	15867	22677	22153	9077	5128	5157	4711	6409	6616	3982	4154	4119	3988	3890	3716	5345	5414	5675	5400	5381	5285	3648	1535
27.5	24422	24658	33697	27434	24931	25701	19265	20730	20804	13203	18052	19919	17025	19619	15860	16892	17151	16504	26917	33703	34714	28054	31493	19125	17226	23052	16691	22523	20991	10131	4940	5156	5030	6265	6589	4109	4270	3922	3623	4109	3636	5160	6219	5335	5019	5062	5026	3885	1778
27.5833	24692	24308	33373	27571	25525	25667	19209	21243	20764	13346	18335	19439	16523	19387	15540	16762	17203	16300	26608	34132	34156	28694	31475	18541	22144	24259	16918	20350	21861	9288	5439	5103	4973	6271	6506	4009	4189	3921	3487	4594	3604	5911	5288	5622	5666	5157	5197	3687	1939
27.6667	26706	24057	33369	28130	26197	25955	19185	20596	20360	12853	18286	19586	17376	19355	15400	16210	17067	16818	26404	33877	34290	28509	31419	18613	16662	18923	16907	23292	23275	9157	5428	5296	5129	6063	6391	3903	4110	3962	3711	3977	3565	5331	5133	5683	5022	5434	5230	3907	1889
27.75	26426	24541	33714	27737	24606	25540	19727	21941	21044	13188	18708	19561	16706	19175	15223	16160	16883	16507	26250	33996	34906	28726	30702	19001	21829	20202	16101	24531	21307	8964	5338	5232	4881	6346	6576	4100	4223	4047	3633	4467	3840	5067	4876	5319	5176	5297	5629	3929	1997
27.8333	23986	24517	33397	27512	26526	26109	19194	20380	21085	13024	18435	19832	16796	19245	15250	16059	16660	16297	27041	33765	35224	28410	31659	19235	19183	21715	17609	21421	19664	9449	4970	5179	5030	6201	6650	3913	4184	4338	3797	4448	4100	5669	5284	5517	5255	5710	5089	3892	2122
27.9167	25183	24019	33075	27419	25422	25947	19307	21787	21504	13284	18448	19713	16804	19218	15532	16049	17100	16585	26533	34440	33964	28410	31049	20312	17274	21339	16701	22735	19539	9202	5761	4977	4666	6302	6599	4159	4439	4131	3883	3984	3843	5103	5459	5530	5428	5323	5222	3641	2142
28	24753	24250	33618	27236	24830	25759	18880	21680	20776	13041	18166	19808	16939	19092	15674	16215	17041	16345	26398	34264	35100	28279	30592	19391	15666	21382	16823	22579	25805	9326	5438	5648	4814	5907	6461	4235	4394	4781	3614	3752	3542	5099	5070	5259	5245	5443	5161	3884	2294
28.0833	25911	23929	33388	27561	24694	25224	19381	20069	20323	12586	17990	19245	16013	19189	15139	15937	16707	16021	26381	33358	34190	28694	31023	19225	21132	22394	17383	22439	19291	8903	5301	4677	4983	6152	6467	3999	4055	3811	3532	3734	3683	4928	5298	5329	5076	5432	5203	4046	2415
28.1667	24864	23979	32877	27061	24372	25825	18500	20248	20263	12710	18217	18917	16081	18989	14988	15909	17025	16000	26553	34124	34100	28476	30536	19643	18349	20795	17398	21813	25097	9421	5529	5427	5318	6170	6545	4095	4068	3929	3783	3903	3723	5137	5592	5395	4882	4989	5269	3817	2675
28.25	24647	24557	32806	27155	25758	25321	18694	20328	20309	12806	18414	19032	16019	18809	14999	15969	16535	15872	26480	34328	34945	28105	30540	19949	24824	18529	18302	21172	23784	8951	5873	5327	5802	6001	6604	4027	4213	4016	3594	4286	3779	5410	5129	5567	5380	5477	5153	3893	2840
28.3333	24892	23815	32686	26549	24988	25128	19037	19943	20615	12834	18135	19493	16260	18663	14732	15315	16431	15809	26849	34313	33526	28542	30431	18477	16037	21275	17734	23009	20185	8933	5052	5143	4792	6222	6428	4083	4230	3848	3712	4191	3832	5511	5254	5533	5020	4936	5053	3711	2776
28.4167	23498	24264	32996	27022	24942	25579	19027	20963	20543	12813	18542	19263	15575	18811	14666	15518	16533	15752	26957	32963	33944	28285	30546	18666	17708	23472	18286	22750	21129	10143	4991	4795	4889	6109	6503	3967	4185	4220	3588	3871	4007	5645	5276	5145	5435	4930	5221	3697	3114
28.5	24067	24178	32939	27113	25280	25446	18645	20326	20444	12861	17883	19077	15924	18556	14882	15466	16382	17170	26530	33910	34639	27867	30502	20592	18407	18660	17919	24147	25686	9118	5316	5410	5074	6278	6628	3983	4372	4081	3652	4491	3725	5059	5244	5447	5222	5442	5144	3740	3491
28.5833	24790	23621	32582	26304	24546	25000	18623	20026	19866	12594	17497	18728	16047	19249	15478	15987	16882	16738	25759	38808	33353	27826	30179	17858	16389	20751	18077	23144	18363	8901	5564	4788	4704	5856	6187	3949	4206	4664	3406	3779	3726	5298	5241	5614	5115	5083	5389	3619	3826
28.6667	24899	23831	33170	26807	24683	24939	19070	19711	20704	12948	17794	19202	16537	19158	14944	15948	16842	15871	26046	33246	33541	28044	30084	19119	18495	20059	16619	21163	21418	9829	4857	4812	5619	5980	6522	3921	4357	3930	4283	4453	3671	4930	5436	5349	5266	5059	4935	3746	3780
28.75	23694	23397	32471	26284	23914	24785	18773	20217	20548	12612	17754	18746	15361	18876	14852	15746	16547	15822	25508	32487	33113	27595	30061	18669	17300	21303	16927	22421	20092	9642	5210	5050	4765	5740	6449	4149	4241	4532	4432	3701	3734	5947	5207	5417	4636	5232	4857	3644	3807
28.8333	23215	23592	32256	26919	23743	24888	18533	21002	20494	12614	17594	18933	16161	19283	15434	16411	16624	15839	26430	32856	32705	27931	29975	19345	15619	24369	16394	24562	20330	9782	5953	4791	5266	6006	6468	3885	4122	4124	3578	3811	3672	5122	5261	5467	5226	5264	5034	3748	3997
28.9167	24000	23392	32294	25823	23780	24441	18535	19910	20098	12348	17074	18536	16293	18607	15006	16155	16314	16215	25471	33062	32955	27807	29800	18709	15567	17319	18031	23550	19544	9739	4834	4554	4948	6190	6658	4057	4069	3808	3926	3757	3671	5718	5555	5505	5249	5047	5012	3736	3937
29	25147	23381	32666	26231	23858	24750	18525	20511	20437	12782	17279	18827	14911	18358	15067	15289	16356	15920	25216	32611	33926	27844	29966	18882	18987	20750	19898	22945	22580	8902	5341	4814	4836	6264	6506	3847	4320	4007	3451	3875	3815	5037	4898	5293	5077	5303	4995	3811	4228
29.0833	24496	23309	32047	25968	24240	24921	18113	19204	19707	12185	17050	18032	16081	18716	15425	15639	16840	16173	26105	34692	33174	27502	30282	18043	18241	21102	19782	23039	21556	9283	5092	5248	4638	6090	6602	3814	4499	4027	4078	4286	3471	5405	4985	5712	5411	5225	5262	3791	3890
29.1667	24165	23669	32937	26040	24840	24693	18224	19445	19765	12291	17169	18196	14716	18754	15044	16379	16799	16002	25261	33495	33082	27565	30094	20192	18562	18274	15895	19316	22711	9137	4967	5097	5618	6324	6640	3845	4020	4369	3763	3804	3771	5376	5138	5371	5280	5346	5022	3622	4115
29.25	23459	23202	31946	25839	23629	24220	18777	19772	20028	12659	16960	18582	15704	18660	14675	15809	16405	17633	25897	32280	32351	27328	29866	20284	15075	19728	20226	27058	21372	8942	5638	5498	4810	5981	6512	4118	4128	4042	3778	3895	3527	4973	4851	5296	4990	4757	5146	3788	3985
29.3333	24599	23894	32646	26494	24311	24622	18182	19865	19419	12416	16933	18149	16429	18496	14898	15691	16552	15895	26096	32700	33475	27548	30078	19191	17031	22183	16032	22336	21583	8919	5677	5234	4966	6213	6432	3939	4079	3926	3584	4434	3597	5966	4985	5498	5393	5298	5024	3787	3867
29.4167	23900	23863	32291	25828	24007	24566	17634	19948	19230	12431	17378	18015	15648	18879	15016	16725	16770	16424	26073	32639	32892	28261	30137	18690	23184	19826	16705	23597	20941	9964	5324	5222	4913	6215	6626	4053	4185	4233	3829	4145	3483	5180	5432	5683	5296	5338	5116	3638	4164
29.5	24188	23582	32016	26430	24522	24742	18041	19335	19612	12390	17276	18413	15968	18935	15308	16766	16695	17773	25702	33244	33471	28195	29997	19164	17948	20163	19373	20892	18879	8880	4777	5916	4813	6108	6444	3743	4170	4521	3814	3946	3596	4967	5596	5475	5325	5241	5006	3700	3926
29.5833	23279	22974	31601	25678	23279	24599	18494	19956	19640	12369	17484	18001	16451	18678	14995	16056	16512	17393	24891	32802	32567	27577	29780	18851	16734	19364	16567	21679	22079	9052	4972	5352	5286	6075	6376	4143	4420	4257	3534	4473	3525	5209	5770	5278	4774	5293	5564	3644	3815
29.6667	23764	23156	31816	29380	23817	24278	17621	19098	19155	11924	16823	17617	15834	19009	15042	16468	16505	15922	25030	33239	33245	27572	30095	17684	16109	21802	16233	20912	18875	8909	5247	5148	5163	6164	6693	3992	4154	4037	4291	4309	3389	5574	5167	5541	4893	5035	5022	3849	4285
29.75	23486	23128	32560	25527	24095	24554	17615	19422	19433	12041	16474	17912	16481	18773	14835	16384	16479	16018	25350	34478	32624	27426	29648	17830	15194	18458	15924	22849	20132	9573	4981	5437	4512	6161	6683	3915	4207	4306	3508	4536	3526	4955	4949	5147	5031	4842	5063	3699	4170
29.8333	23802	23186	32163	25622	23603	24540	17659	19397	18968	12009	16680	18149	15981	18934	14917	16229	16223	15976	25146	32136	33197	27793	29936	19377	17119	19284	16158	21505	19317	8606	4968	4715	4811	5972	6401	3857	4126	4019	3548	4341	3613	5019	5104	5319	5161	5090	5360	3598	4290
29.9167	24399	22746	31173	25457	23025	23920	17745	19533	19615	12788	16946	17964	14881	18324	14656	15836	16297	15593	24562	31613	33054	26956	28747	19342	14360	21262	16558	22459	20819	8795	5326	5275	4951	6273	6619	3925	4236	3852	3848	4376	3687	5375	5014	5192	4960	5107	5002	3489	3949
30	23002	22558	31666	25364	23298	24432	17895	18969	19099	12316	17111	17857	14686	18555	14690	16096	16646	16005	24940	31378	32591	27423	29609	19526	16795	20946	17255	20184	29765	9680	4861	4843	5108	6131	6672	3852	4512	3939	3797	3727	3536	5213	5605	5678	5696	5580	5058	4298	3942
30.0833	22550	22481	31543	27316	22284	24402	17906	19628	20033	12237	17075	18047	16205	18674	14776	15557	16465	15952	25469	31663	32914	27316	29827	18887	14244	23501	16209	23534	18787	9976	5395	4859	4722	6206	6440	3789	4264	4217	4429	4221	3644	5393	5388	5333	5106	4811	5202	3782	3977
30.1667	23309	22733	32421	25620	23447	24283	17743	19656	19597	11929	17229	17960	15112	18305	14745	16127	16281	15714	26838	33122	33139	27513	29324	18319	20050	16446	17230	20914	19001	8744	5118	5551	4716	6282	6717	3951	4030	3835	3765	3967	3690	5183	4941	5470	5396	5150	5046	3661	3868
30.25	22460	22226	31342	24960	22936	24843	17439	19426	19386	12147	17147	17450	15313	18705	14636	15918	16119	15708	24609	31735	34238	27179	29102	18632	15308	17656	18642	19734	19735	9362	5077	4734	4746	6177	6510	3844	4390	3760	4425	4007	3438	4904	4863	5365	5330	4997	5279	3618	4200
30.3333	24679	22798	31778	26563	22925	24125	17623	19420	19318	12286	16794	17967	15832	18330	14624	15562	16275	15664	26554	31867	33557	27230	29775	18361	14544	23792	17571	22313	20784	8901	5381	4935	4991	6208	6360	3973	4435	4025	3593	4121	3691	4973	5001	5416	5366	5573	4999	3732	4039
30.4167	22928	22712	31394	24872	22828	24230	17610	19461	19170	12075	17135	17923	15208	18234	14485	15760	15831	15841	25300	31703	32805	27040	29322	19343	16264	19657	15896	21210	20825	8622	5250	5357	4707	6290	6199	3733	4530	3964	3666	3782	3679	4906	5670	5598	5218	5223	5082	3779	4105
30.5	22752	22467	31032	25026	22580	24130	17314	19209	18497	12162	16470	17394	15236	18303	14581	15842	16186	16760	25051	31509	32746	26818	28875	18759	16860	22401	17263	21519	18639	10142	5444	5012	4979	5938	6709	3683	4325	3750	4074	4253	3708	4895	5108	5458	5534	5389	5448	3679	4110
30.5833	23002	22617	31269	26630	23878	24124	17456	19056	19310	12063	17379	17899	15493	18017	14056	15439	15641	15472	24756	32187	32576	27349	29434	18857	13859	17700	16335	20879	17961	10247	5910	5643	5346	6006	6696	3835	4112	3901	4557	3953	3833	5132	5587	5109	4787	5053	5017	3511	3841
30.6667	23457	22297	30915	26511	22337	24147	17114	19341	19191	11834	17019	18038	14793	18132	14291	15704	15971	15834	24885	34912	32333	26750	29250	18962	14797	20953	16819	20932	22424	8545	5011	4949	4703	5999	6187	3757	4360	3949	4539	4135	3689	4969	5153	5543	5499	4985	4899	3623	4461
30.75	23535	22083	31231	25005	23197	24481	17172	19237	18697	11566	16736	17864	15868	17724	14053	15429	15282	15578	25074	33074	31847	27030	29868	20421	15894	18924	18514	22501	21809	9079	5338	4836	6070	6159	6452	3854	4450	3899	3379	4173	3806	5241	5117	5489	4835	4875	4938	3756	4275
30.8333	22261	22000	30911	24936	22808	23990	17685	19443	18992	11861	16659	17858	15189	18205	14392	15681	15548	15537	25259	31823	32231	26847	29243	17938	17806	21056	18978	20284	20941	9986	5059	4527	4798	5939	6358	3727	4178	4471	4154	4047	4022	5191	5392	5388	4929	4802	5074	3836	4166
30.9167	22623	21935	30814	24432	23685	23934	17659	19393	19401	11872	17357	18170	14932	18006	14391	15418	15432	15409	24661	31523	31897	26826	28782	17248	15343	22995	20195	22482	22801	8467	5596	4656	4460	6372	6384	3775	4749	4116	3532	3871	3875	4957	5161	5394	5077	5257	5133	3499	4059
31	23219	22179	31322	25068	23659	24513	17540	19124	18931	12007	16826	17837	15775	17880	14419	15612	15898	15662	25398	35017	31988	27450	29910	17167	13911	29179	17086	21600	24626	9048	4819	4780	4684	6402	6451	3753	4269	4219	3774	3754	3601	4895	5429	5271	5123	5176	5531	3702	3955
31.0833	22639	21896	30581	24008	22537	23516	17211	18945	18813	11509	16175	17644	15838	18186	14189	15466	15676	15662	26004	31580	31838	26604	28294	18676	18280	18073	21764	23846	23263	8425	5113	5424	5195	6352	6228	3732	4031	4122	3300	3878	3598	5604	4970	5621	4889	5416	5287	3684	3855
31.1667	23704	21486	30392	24177	21957	23510	17331	19207	18888	11617	17091	17327	15603	18351	14963	15901	16241	15884	24028	36202	32257	26481	29412	17836	17178	21333	17650	20426	20646	9065	4798	5668	5122	5942	6277	3794	4047	4082	3490	4674	3838	5617	5685	5449	5023	5187	5083	3636	3980
31.25	23047	22293	30610	24368	22731	23275	17289	19257	18769	11603	16842	17698	13639	17549	14003	15386	15622	15198	24455	31682	32024	27052	28582	18168	18980	18525	16178	23897	22950	8363	4856	5119	5874	6153	6335	3751	4148	4155	4382	3957	4479	4742	5021	5267	5355	5070	5256	3512	4148
31.3333	23165	21783	30702	24525	22147	24152	16858	19140	19415	11621	16416	17555	15390	17528	14224	15155	15406	15998	25690	31364	31768	26416	29235	16692	17792	20067	16667	20049	18742	8750	4943	4739	5156	5958	6657	3837	4174	3782	4307	4142	4076	5626	4915	5191	4710	4891	4965	3559	4271
31.4167	22321	21790	30492	24371	22053	23786	17282	19496	18888	11708	16326	17456	15304	17489	14247	15861	15367	15722	24412	34350	33073	26443	28961	17229	14762	22166	15936	20204	22036	8435	5413	5024	4982	6268	6126	3764	4244	4146	3990	4392	3674	5047	4999	5285	5272	5163	5085	3501	3981
31.5	22991	22115	30649	27840	22000	23681	17002	19603	19061	11697	16314	17292	14144	17130	14006	14991	15206	15068	24226	32304	32495	26686	28574	17425	20322	19379	15425	23316	19576	10174	5124	5258	4659	6435	6343	3738	4118	4210	4271	3954	3458	5436	4894	5416	4782	4822	5094	3691	4345
31.5833	23054	22348	30700	24833	22888	23780	17304	19706	19323	11672	16411	17482	15202	17488	13827	15052	14940	15352	24451	31147	32522	26354	29109	18946	18758	23451	19689	18965	21673	8923	4882	5321	4602	6100	6437	3763	4113	4524	4042	4447	3738	5149	4841	5537	5632	5339	5026	3618	4158
31.6667	22615	22011	30564	24144	21590	23428	16971	18761	18568	11600	17000	17372	15230	17701	14010	14919	15418	15172	24321	30913	32123	26212	28584	16672	12293	20104	16885	19541	21018	8687	4848	4895	4823	5779	6431	4369	4289	4686	3404	3684	3910	5030	5260	5398	5121	5144	5076	3703	3942
31.75	22994	22402	30992	24296	22670	23495	16983	18880	18979	11564	16200	17725	14920	16892	13658	14597	15161	14893	24636	31216	32673	25996	28428	17168	16875	17038	16125	20488	21006	10828	5289	5409	4695	6095	6294	3913	4170	4170	4086	3709	4703	4956	5475	5265	5154	5254	4814	3748	4349
31.8333	22401	21556	30218	23612	21719	23069	17113	19163	19401	11726	16231	17218	14494	16846	13730	14408	14835	15220	23734	30074	31532	26376	27760	16561	17654	19450	17663	21094	21108	9378	5383	5007	4588	5922	6197	3897	4200	4252	4030	4351	3586	5153	4848	5107	5290	5153	4820	3777	4042
31.9167	22802	21878	30252	23993	22264	23325	17022	18859	18691	11368	16109	17162	14934	16556	13461	14183	14693	14897	23586	34855	31825	25756	28068	17309	15574	18942	15932	20932	21182	8343	5097	4730	5467	5888	6573	3846	4081	3782	3339	4097	3767	5004	4993	5350	4911	4958	5149	3568	3866
32	22663	21409	30313	24273	21524	23072	17010	18413	18727	11472	16063	16953	13710	17223	13440	14680	15176	14928	23287	30131	31646	25795	28603	18805	16649	17705	15438	21599	16102	8598	4758	4533	4531	5784	6158	3725	4593	4326	3974	3880	3484	5081	5414	5483	5427	4843	5064	3745	3896
32.0833	22294	21929	30389	23750	21743	23606	16903	20150	18678	11405	16127	17264	13441	17559	13880	14926	15360	15249	24466	30386	32177	25944	28468	17012	15487	19177	14501	19593	27868	8255	5034	4545	6144	5970	6333	3704	4078	4024	3523	3740	3584	5123	5547	5470	5112	5440	5142	3612	4319
32.1667	22445	21980	30995	23967	21814	23971	16710	18822	17992	11168	15683	16753	13083	16995	13660	14717	15323	15065	24010	30681	31982	26458	28710	16430	16582	17629	17866	20894	23398	8637	5796	4862	5012	6265	6366	3863	4281	3820	3459	3627	3415	4894	5007	5545	4958	5075	5590	3679	4188
32.25	23431	21652	29994	23644	21667	23424	16921	19210	18510	11211	16222	17286	15382	17047	13663	14557	15162	15335	23823	30343	31592	25672	28445	16097	16288	20741	16644	23484	20562	9059	5003	4933	5230	6007	6393	3774	4330	4692	3959	3966	3887	4890	5471	5426	5453	5249	5057	3386	4082
32.3333	22940	21150	30302	23239	21316	23364	16889	18654	18346	11233	16055	17046	14121	17320	13665	15831	15042	15252	23799	30441	31604	26006	28227	17229	12999	19004	14818	24133	21380	9282	5164	5287	4782	5908	6489	3682	4071	3707	3872	3605	3518	5277	5503	5207	5143	4928	5030	3546	4318
32.4167	22407	21047	29970	25235	22160	22964	16968	18928	17962	11456	16491	17100	14602	16882	13662	14615	14938	15052	23519	30287	31429	25818	27702	17351	16433	20186	16510	20883	20895	8165	5349	5051	4666	5902	6048	3794	4143	4740	4374	4575	3967	5082	4962	5192	5388	4925	4955	3495	4067
32.5	22758	20789	29539	23467	21041	22622	16776	18707	17929	11193	15964	16964	14915	17022	13697	14789	15222	15001	23021	30702	31214	25648	27781	16419	14066	21331	16862	19145	19319	8308	5065	5077	4427	6148	6308	3749	4051	4042	3821	4075	4225	4936	4820	5250	5059	5034	5027	3550	3858
32.5833	21682	20940	29955	23382	21172	22902	16773	18654	17736	11181	16204	17207	14919	16827	13803	14931	14721	14897	23389	30380	30845	25690	27915	15944	22904	23451	14545	21100	18110	8426	4822	4736	6425	5887	6409	3705	3956	3855	3927	3605	3637	5375	4957	5089	4773	4890	5132	3512	4135
32.6667	22159	21359	29639	23371	22122	23745	16408	18046	17931	11164	15687	16997	14806	16728	13633	14848	15125	15123	23742	30350	31622	26155	28327	16535	14814	19122	16139	20951	18027	10271	5100	5184	4640	6045	6335	3536	4057	3723	3479	3730	3417	4922	4878	5349	5129	4903	5274	3634	4033
32.75	21122	20902	30419	23489	21616	23726	16600	17986	17569	11189	15567	16819	15147	16599	13909	14448	14816	15001	24759	33241	31339	25458	27966	16447	12634	19390	16750	20163	17951	8533	5326	5077	5125	5943	6567	3665	4044	4142	4126	4037	4109	5144	5009	5386	5361	5342	5175	3551	3997
32.8333	21543	21100	29854	23939	22002	23065	16991	19868	18073	11180	15944	16970	14321	17356	14366	15057	15550	15747	23507	30303	31380	25680	27694	16970	19332	18926	15416	21370	17969	9008	5438	4885	4893	5939	6231	3641	4070	3871	4055	3763	3785	4898	4880	5738	5044	4973	5029	3698	4192
32.9167	22045	21310	29768	23860	21542	23549	17149	18768	18442	11272	15743	17265	14955	16615	13626	14758	14751	15247	23991	30022	31161	25989	28610	16912	19420	25325	21093	19976	22162	8478	4700	5177	4789	6303	6458	3802	4098	4058	3869	3735	3532	5091	5110	5323	5422	5045	5196	3434	4185
33	21136	21393	29752	23437	21635	23285	17077	18908	18802	11355	15735	16902	13564	16998	13542	14616	14878	15062	23151	31570	30869	25530	28148	17362	18994	19759	16959	21700	20848	8419	4734	5089	4906	6032	6234	3734	4215	4639	3496	4211	3528	5723	5460	5215	4978	5035	5245	3464	3837
33.0833	22034	20403	28857	23693	20819	22677	16832	19662	18300	12136	15769	17242	14662	16490	13448	14459	14623	14639	23622	29839	32510	25367	27913	16675	17788	22271	17824	19109	24910	8158	4779	4779	4643	6067	6481	3674	4461	4063	3402	4311	4059	5066	4700	5461	5119	4732	5077	3729	3836
33.1667	21744	20877	29560	23297	20821	23597	16596	19486	18047	11133	15859	17170	14241	16434	13776	14530	14865	14597	23578	29492	30828	24911	27356	16928	17830	20017	15411	19618	17247	8812	4800	5205	4970	5992	6313	3880	4013	4328	4039	4244	3463	4833	5224	5260	5369	5225	4939	3651	4298
33.25	21790	20600	29879	23763	21269	23662	16925	18841	18208	11170	15449	16971	13298	16285	13346	14514	14670	14748	23689	31933	30725	25428	28184	16855	22887	19639	19567	20922	17544	8795	4898	5271	5098	5898	6323	3650	4101	4238	3678	3851	3847	5375	4975	5313	5218	4836	5227	3542	4266
33.3333	21525	20393	29192	22870	22126	22983	16668	18564	18090	11150	15870	17168	14461	15951	13260	14059	14476	14464	23164	29501	30549	24878	27267	17906	15121	20186	15194	19626	18142	9547	5191	4592	6415	6178	6189	3726	4036	3996	3212	4127	3475	5387	4916	5092	5496	4942	5124	3579	4054
33.4167	21231	20281	29415	23601	20565	22842	16480	20219	18097	11126	15661	16848	13519	16467	13448	14983	14549	14530	23125	29622	30372	25041	26975	15669	15249	20391	18424	20990	18135	8721	5412	4616	4827	5956	6260	3924	4258	4218	3399	3714	3623	5014	5124	5242	4913	5000	5132	3592	4662
33.5	21446	20146	29222	23396	20447	22806	16755	18456	18250	11121	15686	16589	14690	16386	13794	13876	14341	14570	22824	29545	30777	24964	26586	16439	14625	18420	14526	18505	18133	8815	4995	4975	4688	6043	6390	3626	3983	4306	4263	3767	3671	5369	5562	5280	4838	4884	4970	3502	3949
33.5833	21728	20007	28529	22268	20804	22487	16452	20137	17835	10978	15652	16627	14123	16368	13480	14237	14570	14690	22975	29061	29787	24854	26631	16909	13841	19150	15507	18780	19818	9335	5270	4976	4724	6201	6309	3885	4297	3838	3423	3521	3641	5047	5324	5738	5251	5087	5671	3705	3972
33.6667	21111	20001	28898	22856	20477	22992	16589	18141	17625	11037	15541	16802	14057	16443	13876	14309	14791	14486	23206	29001	29815	24841	26947	16742	18575	16665	15369	22253	18878	8260	4993	4484	4512	5927	6398	3539	4218	3832	4346	3852	3669	5294	5139	5087	5002	4881	5045	3463	3879
33.75	20745	20247	29374	22887	20284	22807	16427	20247	18191	11241	15545	16509	14151	15932	13214	14232	14400	14498	22363	30634	30395	24439	26764	16200	15354	18251	15442	19377	17652	8440	5687	5218	4837	6094	6399	3877	4145	3898	3621	4345	3611	4667	5616	5140	4849	4968	5180	3752	3739
33.8333	22242	20129	29153	22773	20249	23442	16470	18312	17959	10999	15416	16614	12922	16137	13317	14204	14455	14578	22741	28965	30455	25135	27242	15720	14552	18656	16469	18842	18044	9107	4966	4828	4441	5991	6087	3631	4206	4073	3672	3789	3652	5128	4819	5432	4970	4896	5304	3488	4382
33.9167	22142	19982	29054	22829	20406	22931	16711	18550	18213	10997	15638	16701	14029	16047	13612	14314	14704	14632	22416	28885	30111	24878	26949	15987	20206	15783	17049	18370	18178	8226	5108	4588	4561	5869	6344	3595	3988	3870	3379	3944	3729	5452	5407	5616	5175	5348	5395	3506	3803
34	20628	20079	28573	23016	21437	22929	15976	18184	17663	10980	15391	16952	14620	15756	13222	14309	14511	14272	22742	29485	30192	25399	26882	15755	23593	21461	15057	20635	24281	8614	5191	4750	5229	6735	6608	3480	3875	3701	4410	3452	3653	4805	4861	5073	4936	5497	5070	3339	4142
34.0833	21876	19991	28611	22475	20681	22693	16424	17964	17722	11161	15496	16563	12907	16030	13206	14127	14433	14514	23182	28617	29810	24796	26501	16101	12262	18605	14682	19356	19475	8238	5089	5121	5155	5986	6322	3567	4035	4023	4122	3772	3454	4606	5298	5105	5432	5275	5067	3402	3645
34.1667	21934	19931	28998	22804	21054	23029	16479	17808	17682	10910	15447	16580	13992	15939	13433	14922	14547	14182	23371	28628	29944	25002	26209	16278	13524	19483	19114	21057	16499	8337	4789	5071	5105	5808	6182	3659	4195	4026	3629	4341	3497	4944	5711	4964	4915	5122	5131	3526	3782
34.25	20540	19783	28243	22187	20807	22507	16006	19545	17733	11409	15266	16360	13377	16181	13327	14169	14332	14298	22606	29182	30287	25014	26429	15903	14683	19906	20487	18306	19640	8317	4726	4496	4476	6024	6024	3695	4049	4170	4035	3497	3547	4817	5051	5860	4761	5160	5094	3400	3733
34.3333	19921	19261	28260	22096	20255	22703	16169	18465	17468	10959	15293	16591	14577	15791	12960	13896	14048	15206	22322	30160	29629	24207	26452	15152	16283	17547	13556	19559	17933	7809	5202	4247	4643	5740	6201	3641	4145	3961	3849	3910	3595	5305	5010	5311	4807	5080	4781	3499	4254
34.4167	20305	19422	27660	21733	19492	21908	15751	18077	17150	10715	15262	16203	14067	15885	13554	13945	14137	14898	21886	27854	29232	24100	26016	16763	12907	19069	17960	19545	20053	8188	4689	4726	4737	5962	6005	3518	4326	4111	3633	3639	3603	5096	4840	5156	5101	4822	4969	3389	3897
[truncated: 586 more rows]
[truncated: 64 more columns]

## Sheet: Fig8D
rBVPrP	rMoPrP	rBVPrPY,S	rMoPrPN,N
[truncated: 36 more rows]

[truncated: 5 more sheets: Fig8E, Fig8F, Fig9B, Fig9C, Fig9D]
